# Supplementary material for: Identification of Bacterial Networks and Relationship to Host Responses in Early Periodontitis Population over 24 Months
Source: Int J Mol Sci. 2025 Nov 7;26(22):10823. doi: 10.3390/ijms262210823 (PMC12652036; doi:10.3390/ijms262210823)
Supplement: Supplementary file 1 [file ijms-26-10823-s001.zip]

Archive with 2 entries (2 files):
- Supplement Figures.pdf
- Supplemental Table S1.xlsx
