# Supplementary material for: Identification of Bacterial Networks and Relationship to Host Responses in Early Periodontitis Population over 24 Months
Source: Int J Mol Sci. 2025 Nov 7;26(22):10823. doi: 10.3390/ijms262210823 (PMC12652036; doi:10.3390/ijms262210823)
Supplement: Supplementary file 1 [file ijms-26-10823-s001.zip › Supplemental Table S1.xlsx]

## Sheet: Correlation with biomarkers
Species	pcnt_zeros	mean_Healthy_Baseline	mean_Gingivitis_Baseline	mean_Periodontitis_Baseline	TLR-ATP	IL-1β	TLR-SEAP	Endotoxin	PAD	IL-2	IL-4	IL-6	IL-8	IL-10	IL-12p70	IL-13	IFN-γ	MMP-1	MMP-3	MMP-9	MGI	GBI	Gingipain
Abiotrophia_defectiva	68.6275	0.00440033	0.00591337	0.051084	0.162175	0.0528508	0.187538	0.183793	0.173987	-0.0141018	-0.0415151	-0.0439906	0.0366073	0.00340627	-0.0381574	-0.0219772	-0.055298	0.0258762	0.0101826	0.00781958	0.0261364	0.0403484	0.0375675
Abiotrophia_sp_HMSC24B09	76.8627	0.00637394	0.00326858	0.00637587	-0.0226966	-0.112729	-0.0846561	-0.0780013	-0.131222	-0.0107414	0.0219231	-0.0413347	-0.0310325	-0.040319	0.0092229	0.00188023	-0.0306035	-0.117927	-0.0986585	-0.173449	-0.16914	-0.180876	-0.0344058
Actinobaculum_sp_oral_taxon_183	24.902	0.0880776	0.192138	0.274254	0.156165	0.0910043	0.262456	0.165516	0.224044	-0.0671724	0.0317401	0.0271667	0.0084309	-0.000999219	-0.00269963	-0.0881373	0.00409071	0.108856	0.101967	0.109692	0.0234327	0.136168	0.081175
Actinomyces_dentalis	8.03922	0.155247	0.244636	0.566291	0.480134	0.292733	0.506026	0.420148	0.484304	0.0284363	-0.0054164	0.0587621	0.0995028	0.107832	-0.0627911	0.0154386	-0.0158248	0.240794	0.205439	0.277274	0.216432	0.267344	0.0396266
Actinomyces_gerencseriae	32.7451	0.0270683	0.077828	0.148605	0.0972986	0.0690994	0.156267	0.047969	0.0503928	-0.0986398	0.0388002	-0.00502199	0.00762731	-0.0927437	0.0691426	0.0147182	0.0464701	0.0339121	0.000146555	0.0918165	0.00347046	0.0870739	-0.00483498
Actinomyces_graevenitzii	97.2549	0.000461338	7.4023e-06	0	-0.0697884	-0.06625	-0.0280142	-0.0422951	-0.045037	-0.0272917	-0.0514682	-0.0941921	-0.0263734	-0.0413395	-0.073849	-0.0705058	-0.0575636	-0.000958397	-0.00455249	-0.0370057	-0.0331904	-0.0739019	-0.0151775
Actinomyces_israelii	70.5882	0.00778935	0.0395025	0.0921657	0.207203	0.0975526	0.280203	0.241075	0.245375	-0.039432	0.0104054	0.0726578	0.0204148	0.0444268	-0.094112	-0.0292744	-0.0247509	0.142108	0.196857	0.129094	0.0668359	0.17437	0.00577405
Actinomyces_johnsonii	27.6471	0.0836048	0.0708432	0.169571	0.262884	0.14308	0.309231	0.240003	0.268025	-0.0291302	-0.0494534	-0.0570051	0.0204865	0.0116822	-0.0435453	0.0155287	-0.0554835	0.0855549	0.00777634	0.0908653	0.194644	0.154102	0.0724849
Actinomyces_massiliensis	20.3922	0.080338	0.0762222	0.113128	0.0808847	0.0214326	0.0845621	0.0239096	0.0691695	-0.0464702	-0.00673112	-0.0593239	-0.0240639	-0.0188694	0.0139622	-0.0737953	-0.0384106	-0.0241403	-0.0996251	0.0172409	0.0814167	0.0204074	-0.0465051
Actinomyces_naeslundii	17.0588	0.165052	0.164746	0.197533	0.0256011	-0.0709737	0.032682	-0.0169785	-0.0454105	-0.102413	-0.113653	-0.0926387	-0.0678903	-0.0685499	0.00638792	-0.00128905	-0.0870744	-0.132399	-0.154981	-0.0849899	-0.0724461	-0.0585845	-0.0102151
Actinomyces_oricola	98.6275	0	4.10214e-05	0.00141236	0.0357341	-0.0194567	0.0140034	-0.000262694	-0.038598	-0.0406251	-0.0539165	0.0165824	-0.0349952	0.00324183	-0.01576	-0.041924	-0.0219376	0.00819516	0.0498872	-0.0251653	0.0312978	0.0761359	0.0397395
Actinomyces_oris	5.68627	0.2674	0.266877	0.588588	0.112918	0.0382102	0.0718376	0.0778297	0.0798079	0.0525023	-0.0828382	-0.0891808	0.0252159	0.0119559	0.000723018	0.0252025	-0.0916149	0.0415281	0.0188601	-0.0325486	0.0285485	0.0456566	0.0329435
Actinomyces_SGB127840	91.5686	0.00466214	0.00195206	0.00177009	0.0810654	-0.0348587	0.0280508	-0.0331403	-0.0712024	-0.0388696	-0.0329411	-0.0341435	-0.00545492	-0.0748517	0.00870196	0.0115657	0.00984693	-0.0287383	-0.0291862	0.0116139	0.00732534	-0.0383281	-0.0205361
Actinomyces_sp_HMT897	43.9216	0.0294939	0.0465572	0.223272	0.399136	0.32895	0.460676	0.393123	0.41351	0.0572622	0.0134459	0.0580604	0.134005	0.0986278	-0.00988092	0.0439974	-0.00643184	0.185382	0.150565	0.223258	0.210834	0.247426	0.10675
Actinomyces_sp_ICM47	95.098	0.000883831	0.000113375	0.000791129	-0.0472242	-0.0484477	0.00221612	0.0174672	0.0126683	0.0170615	-0.0254075	-0.0415102	0.0282428	-0.00368895	-0.00695336	-0.0298251	-0.029729	0.0242076	-0.0137984	0.0151499	-0.0769186	-0.0547028	0.0476611
Actinomyces_sp_oral_taxon_448	28.2353	0.714605	0.480963	0.982804	0.0488806	0.0218822	0.106875	0.0927998	0.102186	-0.0860767	0.00926637	0.0219865	0.0120977	-0.0605841	0.0118916	0.0509376	0.00480297	0.0831703	0.077052	0.135978	-0.00242919	-0.00608178	-0.0211765
Actinomyces_sp_ph3	99.2157	0.000115853	8.44105e-05	0.000116136	-0.0266309	0.00389168	-0.0669681	-0.0170995	-0.00472205	-0.0141862	0.00797678	-0.00749135	-0.0259632	-0.00408738	-0.00456133	-0.00554248	0.0239284	-0.0293199	-0.0169627	-0.051522	0.0381337	0.0469725	-0.0608623
Actinomyces_timonensis	90.3922	0.00590002	0.00191511	0.00260199	-0.0739789	-0.0661394	-0.052323	-0.0796978	-0.0886328	-0.0361351	-0.0302305	-0.0657043	-0.0530831	-0.0185615	-0.00415425	0.0029231	-0.0580081	-0.0893171	-0.0650312	-0.0283754	-0.120598	-0.163539	-0.133638
Aggregatibacter_actinomycetemcomitans	94.7059	0.000904599	0.00133299	0.00500824	0.0122704	0.0626576	0.0655353	0.0311823	0.0384049	0.0763123	-0.0631624	0.00954609	0.0342754	0.0497162	-0.0038299	0.0589999	0.0242323	0.0895879	0.0783495	0.0979324	0.0527585	-0.0132638	0.0451204
Aggregatibacter_aphrophilus	71.9608	0.0073119	0.0296341	0.0340516	-0.0200404	0.0197711	-0.0300552	-0.00742063	0.00605771	-0.0484604	-0.109421	-0.1081	-0.046477	-0.0427126	-0.0514726	-0.116681	-0.0656778	-0.0342741	-0.00467687	-0.0118088	0.0328436	-0.0431722	0.0221959
Aggregatibacter_kilianii	83.7255	0.012498	0.00675446	0.0281163	0.0716939	0.0577554	0.137547	0.133932	0.131876	0.000325155	-0.0447251	-0.0165258	0.00965924	-0.00736731	-0.053503	0.00874503	-0.0232188	0.0424378	0.0528043	-0.00439251	0.0635056	0.0213101	0.127965
Aggregatibacter_segnis	65.4902	0.0130711	0.0831268	0.222104	0.235659	0.225657	0.304803	0.309476	0.308445	0.0398287	-0.0211197	0.018291	0.106513	0.0778708	-0.0787477	0.0132666	0.0236625	0.106094	0.076797	0.123103	0.20098	0.111028	0.0893109
Aggregatibacter_SGB9728	87.451	0.00318897	0.00244386	0.00867957	0.00155329	-0.0168204	0.090457	0.0685541	0.0745693	-0.0434005	0.0364331	0.029416	-0.0260026	0.0106097	-0.0313353	-0.134587	0.0172018	0.054064	0.00958346	0.00170635	0.0143659	0.0111834	0.0405901
Aggregatibacter_sp_2125159857	34.902	0.0497577	0.102578	0.453834	0.290832	0.169565	0.304591	0.268213	0.339156	-0.0051627	0.00136879	0.00813264	0.0628383	-0.0114908	-0.00329126	-0.0181011	0.00440047	0.0699531	-0.000774772	0.12741	0.259708	0.147986	0.0930417
Alloprevotella_rava	94.902	0.000161078	0.00167784	0.00102976	0.0628645	0.0466796	0.0805193	-0.014205	0.0560629	-0.0903987	-0.162807	-0.092542	-0.0864283	-0.0215229	-0.049083	-0.0301952	-0.0830418	-0.022162	0.0196132	0.012185	-0.0140019	0.0528568	0.0759853
Alloprevotella_SGB1463	97.0588	0.00148474	0.00118085	0.000103433	0.00977405	-0.0277185	0.0237564	-0.019244	-0.0155895	-0.0408306	0.0558874	0.0537768	0.0129837	-0.00151519	0.131169	0.128838	0.00158146	-0.0031455	-0.0348276	-0.0242191	-0.0853121	-0.0441151	0.0518856
Alloprevotella_SGB1466	89.0196	0.0150798	0.00701027	0.0173263	-0.027555	-0.0169411	-0.0403945	-0.0242816	-0.0030594	0.00842346	-0.0844637	-0.0906443	0.028475	0.0210316	-0.0247991	-0.0287467	-0.129003	-0.0986014	-0.126997	-0.088845	-0.000536057	-0.0457886	-0.0256041
Alloprevotella_SGB1483	64.7059	0.00279292	0.00791126	0.0176961	0.208647	0.164315	0.266325	0.245395	0.286905	0.0291967	-0.0116137	0.0503234	0.0814781	0.019191	-0.0522081	0.0469991	0.0354715	0.124473	0.143751	0.0909873	0.0966569	0.183677	0.121067
Alloprevotella_SGB1484	62.549	0.00348767	0.00810106	0.018835	0.181112	0.147078	0.22343	0.192727	0.248179	0.0274196	-0.0322312	0.0291108	0.0418839	0.00875395	-0.0705141	0.0529982	0.00639772	0.143817	0.163549	0.0955896	0.106696	0.186736	0.131787
Alloprevotella_sp_Lung230	87.2549	0.00730195	0.00440849	0.0234513	0.069358	0.0258769	0.0802296	0.0349462	0.0901143	0.0479156	-0.0679207	-0.0654283	0.0487015	0.0552994	-0.0063413	0.0314493	-0.0209977	0.0208347	-0.0228491	-0.002443	0.0352697	-0.0293424	-0.0105333
Alloprevotella_sp_oral_taxon_473	81.3725	0.00665431	0.0184343	0.0749226	0.261748	0.227	0.317082	0.338855	0.341072	0.0444876	-0.00082849	0.0999665	0.11139	0.0220347	-0.0172967	0.0816369	0.0307773	0.177047	0.114193	0.162239	0.164258	0.148662	0.0962016
Alloprevotella_tannerae	32.549	0.0868798	0.353434	0.640234	0.370089	0.329664	0.459861	0.414472	0.476395	0.0107754	0.0199664	0.175444	0.162372	0.0461145	-0.0578357	0.0521859	0.0948185	0.276894	0.307998	0.291947	0.193993	0.311826	0.141198
Anaeroglobus_geminatus	58.6275	0.0202558	0.076696	0.231475	0.329092	0.166874	0.359305	0.363888	0.359386	-0.0210694	-0.0585715	-0.0157822	0.0155981	0.0178429	-0.0927155	-0.0124835	0.007313	0.141119	0.133396	0.0824908	0.113761	0.233577	0.122127
Anaerolineaceae_bacterium_oral_taxon_439	89.8039	0.00282529	0.0108908	0.00282862	0.075949	0.0665097	0.147113	0.151947	0.137613	0.0177649	-0.0612017	0.0646621	0.0810842	0.0785737	-0.0922469	0.00396391	-0.00721328	0.0618995	0.133898	0.0844556	0.0652295	0.0520059	0.00746156
Arachnia_propionica	34.7059	0.0231275	0.0426926	0.105421	0.242746	0.159883	0.315752	0.270361	0.292573	-0.0281014	-0.048743	0.0307986	0.094711	0.0249444	-0.00534726	0.0586212	-0.023633	0.155203	0.0685122	0.158999	0.141072	0.162523	0.0518039
Arachnia_rubra	68.4314	0.0219583	0.0562939	0.100091	0.181014	0.232358	0.198361	0.171562	0.246699	0.0661671	0.0787639	0.135315	0.191727	0.0962482	0.0489545	0.0360492	0.11368	0.148435	0.074197	0.202147	0.104757	0.0793813	0.000888718
Arachnia_SGB15898	47.2549	0.0726261	0.156736	0.353537	0.177578	0.140711	0.226785	0.130101	0.238337	-0.044327	0.0564843	0.0279304	0.0175208	0.00793858	-0.031197	-0.0515642	0.0197946	0.0732895	0.0318191	0.118634	0.0463383	0.116367	0.066382
Arachnia_SGB15899	66.8627	0.0343195	0.034841	0.0427561	-0.0605304	-0.0571065	0.0371487	-0.0103747	-0.00397336	-0.0936862	0.017072	0.00708437	-0.070485	0.0274272	-0.0758116	-0.128353	0.0111535	-0.124115	-0.0951289	-0.0313944	-0.0123409	0.00503461	0.00415896
Atopobium_sp_oral_taxon_199	96.6667	0.000713136	0.000424176	0.0017522	0.0919424	0.0864625	0.0999743	0.1166	0.122979	0.0269011	0.00184154	0.0396126	0.0769658	0.0129388	-0.0117976	0.0445722	0.000533254	0.0473074	-0.00337252	0.0191768	0.0756166	0.110222	0.0636272
Bacteroides_heparinolyticus	99.0196	1.70511e-05	0	0.00018445	0.0534676	-0.000967103	0.0699081	0.0684211	0.103168	-0.0167552	0.0229028	0.0181205	-0.018472	0.0781804	-0.0208205	-0.0279569	-0.041069	0.0825493	0.124651	0.00600175	-0.0255549	0.00618031	0.0199621
Bacteroides_zoogleoformans	97.8431	0.000518365	0.00311557	0.00464245	0.0576042	0.0595137	0.0718564	0.14485	0.0917327	-0.00606276	-0.0144476	-0.00110756	0.0244394	0.00490059	-0.014487	0.0157704	-0.0213567	0.0479353	0.0492301	0.038865	0.0474518	0.0896978	-0.0438282
Bacteroidetes_oral_taxon_274	32.549	0.143922	0.472111	0.651362	0.300745	0.289079	0.316267	0.267191	0.325209	-0.0464792	0.00945879	0.102226	0.0940463	0.0765132	0.0169229	0.0174578	0.0392749	0.238047	0.23256	0.272566	0.130067	0.26331	0.140774
Bacteroidota_unclassified_SGB1343	50	0.0413582	0.103269	0.281502	0.378378	0.261633	0.417967	0.372109	0.413663	-0.0250784	0.0346985	0.079068	0.126708	0.0841038	-0.0293417	0.0118307	0.00257128	0.212038	0.206516	0.198653	0.217355	0.227225	0.138837
Bergeyella_cardium	90.5882	0.000678042	0.000807186	0.0318563	0.321317	0.217943	0.260848	0.280404	0.29317	0.0199524	-0.0121421	0.0531845	0.103344	0.0201572	-0.0715461	0.115614	0.0114939	0.182583	0.145845	0.15232	0.166996	0.149826	0.20223
Bifidobacterium_dentium	88.4314	0.00368795	0.00305407	0.0275331	0.130748	0.00640061	0.071805	0.105033	0.145502	0.0460967	0.00835193	0.0311864	0.0197375	-0.0783895	-0.0837598	-0.0183322	0.00880531	0.0600006	0.0528492	0.0406579	0.103276	0.0356204	0.0666602
Bulleidia_extructa	79.4118	0.00198901	0.009723	0.0406116	0.138794	0.159178	0.229542	0.235157	0.230119	0.0501896	0.0402864	0.0501385	0.0453516	0.113887	0.0441913	-0.0296203	0.0854126	0.0832795	0.110031	0.117534	0.0305217	0.098795	-0.0100121
Campylobacter_concisus	67.2549	0.00326923	0.00667463	0.0110013	0.0116543	-0.10054	0.000277553	-0.0253611	-0.0325401	-0.115893	-0.0688537	-0.159586	-0.114985	-0.0864106	-0.0337322	-0.0549942	-0.104447	-0.17728	-0.184834	-0.147346	-0.0241323	-0.054257	0.0280066
Campylobacter_curvus	87.8431	0.0011691	0.0035143	0.0127082	0.17185	0.170059	0.243238	0.209442	0.240021	0.0275735	-0.00999403	0.0501613	0.102192	0.106126	0.011306	0.0361652	-0.0147105	0.145549	0.0940842	0.155779	0.143299	0.095068	0.0573324
Campylobacter_gracilis	55.4902	0.00550416	0.00738953	0.0197278	0.19238	0.0852859	0.229085	0.183945	0.199864	-0.0242508	-0.00620363	0.0277393	0.0233952	0.00800895	-0.0475538	-0.0224873	-0.00523284	0.0869616	0.0918383	0.0682871	0.00217955	0.0549187	-0.0280905
Campylobacter_massiliensis	98.0392	6.91462e-05	5.27617e-05	0.000472973	0.0832668	0.0517994	0.133643	0.164147	0.14533	-0.0670751	-0.0902208	-0.0476659	0.0181479	-0.0163281	-0.0828057	0.0286783	-0.0908596	0.0390361	-0.00511733	0.0831895	0.070916	0.00545511	0.013111
Campylobacter_rectus	61.1765	0.00869825	0.0329175	0.0518024	0.265737	0.282736	0.356769	0.307811	0.386229	-0.00596198	0.0261024	0.1539	0.13346	0.0632655	-0.106107	0.00609004	0.0717299	0.256837	0.301411	0.26676	0.20237	0.269152	0.18213
Campylobacter_SGB19292	41.3725	0.011857	0.0216357	0.0598585	0.213019	0.0294927	0.208477	0.175646	0.149188	-0.0409455	-0.0496604	-0.0706929	-0.0746546	-0.0149834	-0.112109	-0.0608916	-0.0431002	0.00659379	-0.0127413	0.0284021	0.0154061	0.102872	0.0251504
Campylobacter_SGB19298	89.0196	0.00107551	0.00151735	0.00308208	0.0405396	-0.0290521	0.0164667	0.0033799	-0.00433855	-0.0198917	-0.071161	-0.0516689	-0.092906	-0.0244845	-0.101271	-0.0560502	-0.083028	-0.0785264	-0.0314969	-0.0626933	-0.0713538	-0.0702703	-0.0453484
Campylobacter_SGB19301	73.1373	0.00194135	0.00598336	0.0135957	0.104206	0.0999777	0.145389	0.113302	0.101356	0.0179534	0.0480675	0.0676838	0.0614222	0.0271556	-0.00864848	-0.00202828	0.0366691	0.0927771	0.0672185	0.0815237	-0.00638075	0.0551498	0.0413263
Campylobacter_SGB19314	92.1569	0.000529273	0.00989346	0.0702834	0.276143	0.254405	0.252682	0.224476	0.256895	0.0213531	0.0570485	0.0610081	0.0906995	0.0440117	-0.000992478	0.127438	0.0780688	0.16789	0.125802	0.165773	0.161136	0.110761	0.114003
Campylobacter_SGB19316	47.451	0.0177032	0.027868	0.131647	0.35706	0.190139	0.354743	0.288342	0.353769	-0.0516653	0.0162962	-0.0340368	0.0579677	0.0136652	-0.060372	-0.0657948	0.00437726	0.132744	0.0230829	0.123365	0.235156	0.18882	0.160033
Campylobacter_SGB19323	99.0196	0	0.000147399	1.45311e-05	0.0771702	0.0461697	0.0812728	0.0466732	0.0805325	-0.0160606	-0.0338557	-0.0304898	0.028143	-0.00113597	-0.0680283	0.00627419	0.00954838	0.0931831	0.0416077	0.0437172	0.0718532	0.0714588	0.0556766
Campylobacter_SGB19337	90.3922	0.000543567	0.000659548	0.00137064	0.0867507	0.0232446	0.0413456	0.0482487	0.0317257	-0.0137375	-0.00611503	0.029661	-0.0501576	-0.00485366	0.0306778	0.0584373	0.00763804	0.0131963	0.00137866	-0.0371096	0.144758	0.066251	0.0624675
Campylobacter_SGB96342	23.9216	0.0324944	0.061409	0.0815063	0.178731	0.105128	0.215852	0.115442	0.141588	-0.0341082	-0.0856961	0.00680351	0.0275613	0.0108965	-0.0957774	-0.00350958	-0.0510389	0.109327	0.0960828	0.0740498	-0.0405085	0.116892	0.0798275
Campylobacter_SGB96365	89.2157	0.000765235	0.00209407	0.00648304	0.0192392	0.00852873	0.0496795	0.10746	0.0839156	-0.0894419	0.0205286	0.00707827	-0.00919292	0.00302858	-0.057297	-0.0594088	-0.0168423	0.0357071	0.0383173	0.0559338	-0.0250227	0.0364761	0.0107212
Campylobacter_SGB96438	94.902	0.000259959	0.000271097	0.0023682	0.0689049	0.0128152	0.0217445	0.0172227	-0.0331252	-0.0373205	-0.0114063	-0.0319261	-0.0123006	-0.00122829	-0.0359255	-0.033381	-0.0173089	-0.00246083	-0.012279	-0.0125289	-0.00855353	0.0174864	-0.0419281
Campylobacter_showae	93.1373	0.000469643	0.000450273	0.00130722	0.135856	0.0832123	0.111708	0.124629	0.0635236	0.0410455	0.00544843	0.0128273	0.0670029	0.00283875	0.000325678	0.0745359	0.05275	-0.00285903	-0.0182409	-0.00722362	0.0624477	0.0221187	0.0141629
Candida_albicans	99.6078	1.51357e-05	0	0	0.000975414	-0.0114954	-0.051362	-0.0590937	-0.0492764	0.0315682	-0.00633238	0.00150647	-0.00458423	-0.0271904	0.0819712	0.0924837	-0.0379393	-0.0127316	-0.0640902	-0.047272	-0.121169	-0.045692	-0.0615921
Candida_dubliniensis	99.2157	0.000269362	5.69998e-05	0	-0.00121627	-0.101288	-0.0293158	-0.00970014	-0.0781363	-0.0508116	-0.0342566	-0.0356537	-0.132813	-0.00265042	0.0071747	-0.0285357	-0.0523789	-0.0228951	-0.0249892	-0.079837	0.0146361	-0.0210473	-0.0740413
Candidatus_Absconditabacteria_unclassified_SGB6894	96.4706	0	0.0074228	0.019415	0.204728	0.121596	0.17057	0.178985	0.224104	0.080471	-0.0104559	0.041419	0.0181969	0.0199904	0.02099	0.0939449	0.0320356	0.106588	0.0902985	0.0582348	0.116291	0.118923	0.0241673
Candidatus_Absconditabacteria_unclassified_SGB6895	95.6863	0.00655714	0.00569824	0.0374	0.0960411	0.0157622	0.0749254	0.0724715	0.101564	-0.00798414	-0.00128941	-0.016565	-0.04199	-0.0489196	-0.0413078	-0.0545664	0.0225115	0.0315117	0.00091051	-0.0162362	-0.00483519	0.0535843	0.0652447
Candidatus_Gracilibacteria_bacterium_GN02_872	92.3529	0.000741922	0.00254524	0.00612124	0.0610667	0.046099	0.112897	0.0971054	0.136238	0.0249342	-0.00924818	-0.0108221	0.0115161	0.0812685	-0.0186904	-0.00695388	0.00728923	0.0596639	0.0501732	0.0526282	0.0428078	0.017362	0.0991682
Candidatus_Gracilibacteria_bacterium_GN02_873	86.6667	0.0014676	0.0106348	0.094846	0.269896	0.171727	0.286374	0.295065	0.297201	-0.0169003	-0.00837998	0.0659261	0.064672	0.0359043	-0.0367627	0.0511715	0.0450539	0.143228	0.12483	0.119908	0.145266	0.127858	0.0859143
Candidatus_Gracilibacteria_bacterium_HOT_871	91.7647	0.000585734	0.000231709	0.00942375	0.0892237	0.0771216	0.108441	0.0838416	0.112111	-0.00970809	-0.000725204	-0.0401653	0.0774216	0.0415409	-0.0329653	-0.0951866	-0.0366804	0.0367781	0.00489842	0.0210855	0.0986212	0.0307282	-0.0153377
Candidatus_Nanoperiomorbus_periodonticus	25.4902	0.3345	0.904443	3.24728	0.407581	0.341876	0.512253	0.441405	0.485533	0.0439811	0.0425698	0.15074	0.171806	0.112318	0.00477914	0.1054	0.0666931	0.314978	0.292772	0.32811	0.234545	0.342057	0.0927397
Candidatus_Nanosynbacter_lyticus	62.9412	0.025868	0.0402331	0.0929121	0.242917	0.0985525	0.22598	0.197393	0.182946	-0.0109496	0.015413	0.0692182	0.0181623	0.00197853	0.0167818	0.0413563	0.0555386	-0.0136341	0.0141366	-0.00476145	0.0298089	0.0654763	0.0305535
Candidatus_Nanosynbacter_SGB19887	82.549	0.0225542	0.00672761	0.0439119	0.168588	0.0603969	0.0897348	0.0842266	0.0558722	-0.0190131	-0.0587097	-0.0307671	-0.00765512	-0.000393955	-0.0574136	-0.0527502	-0.0851057	-0.0295708	-0.00384198	0.056385	-0.0335435	-0.0421555	-0.0294475
Candidatus_Nanosynbacter_SGB19893	52.7451	0.049562	0.0676458	0.213657	0.173425	0.10993	0.213812	0.193382	0.181747	-0.0493074	-0.074025	-0.0109533	0.00816936	-0.0219134	-0.0544145	0.0686177	-0.0175058	0.0427511	0.0259242	0.052337	0.0279741	0.0568374	-0.0253299
Candidatus_Nanosynbacter_sp_HMT_352	98.8235	0.000462611	6.46639e-05	0.00187482	0.0297594	0.038121	0.048726	0.0533879	0.0321138	-0.0295619	0.00840268	-0.00347406	0.0318057	0.0553053	0.0628854	0.00454114	-0.0185708	0.0153616	-0.00148192	0.0293024	0.0069149	-0.024618	0.012837
Candidatus_Nanosynsacchari_sp_TM7_ANC_38_39_G1_1	6.47059	0.519096	0.941566	2.86077	0.469963	0.363321	0.546763	0.467123	0.538035	0.055689	0.0428893	0.147993	0.197022	0.156271	-0.0131195	0.0635983	0.0588069	0.293379	0.271563	0.329383	0.23375	0.289076	0.0474469
Candidatus_Saccharibacteria_bacterium_oral_taxon_488	60.5882	0.0250801	0.022156	0.114424	0.22114	0.199366	0.255023	0.191753	0.232916	0.0302491	0.0337451	0.0559619	0.0943413	0.0499927	0.0720191	0.0636272	0.0373421	0.160875	0.0970701	0.160061	0.113262	0.21033	0.00725629
Candidatus_Saccharibacteria_bacterium_oral_taxon_955	78.2353	0.0087908	0.00631489	0.074022	0.129556	0.128285	0.211765	0.195314	0.227197	-0.024428	-0.043383	-0.00188621	0.0310869	0.0511264	-0.0516415	-0.00131089	-0.0553153	0.0996267	0.131072	0.0618809	0.0902325	0.0995946	-0.00329722
Candidatus_Saccharibacteria_unclassified_SGB19846	31.1765	0.0858849	0.290178	0.836471	0.391477	0.325267	0.487064	0.415671	0.463595	0.0358542	0.059306	0.13574	0.139889	0.105069	-0.0384803	0.0675145	0.055252	0.258654	0.274165	0.275632	0.209344	0.280786	0.0997703
Candidatus_Saccharibacteria_unclassified_SGB19847	74.5098	0.0441812	0.0602516	0.271991	0.324483	0.242925	0.341464	0.28823	0.326229	0.136346	-0.0143508	0.0570099	0.112058	0.139441	0.00666392	0.0215377	0.0124458	0.20966	0.157449	0.192798	0.133174	0.144751	0.100559
Candidatus_Saccharibacteria_unclassified_SGB19905	79.8039	0.00277294	0.00558522	0.0255307	0.121695	0.103621	0.133426	0.0640114	0.0669255	-0.0252256	0.0258537	0.0783205	0.0244974	-0.064895	0.114006	0.0939636	0.0648683	0.0166511	-0.0446488	0.0617098	0.0332426	0.0757713	0.0705333
Capnocytophaga_bilenii	66.8627	0.0094382	0.0746324	0.573843	0.351438	0.294401	0.396773	0.377778	0.438676	0.0518906	-0.00251621	0.0257409	0.0983403	0.0940154	-0.0818131	0.0270871	0.00322429	0.199307	0.168773	0.193068	0.264388	0.226894	0.188045
Capnocytophaga_genosp_AHN8471	25.8824	0.0707156	0.0954206	0.34227	0.321853	0.156359	0.319809	0.270422	0.308919	-0.073699	0.00923175	-0.027005	0.00680205	0.00581984	-0.0416339	-0.00894661	-0.0379502	0.0988428	0.0571699	0.115034	0.197433	0.162457	0.13459
Capnocytophaga_gingivalis	10	0.109583	0.168255	0.57356	0.335046	0.21476	0.356409	0.283339	0.357403	0.0479841	-0.0382576	-0.0213212	0.0656825	0.0356016	-0.0398652	-0.0030085	0.0274282	0.0953739	0.0238198	0.127738	0.245101	0.14346	0.0432951
Capnocytophaga_granulosa	15.2941	0.316804	0.603349	2.25505	0.451838	0.25059	0.471554	0.430145	0.44059	-0.0267786	0.0856864	0.0259996	0.0688985	0.0480733	-0.0573741	-0.0148409	0.0828662	0.145444	0.0991046	0.171377	0.281594	0.253703	0.138564
Capnocytophaga_haemolytica	74.5098	0.00685734	0.0232214	0.0475741	0.163117	0.193514	0.214971	0.222465	0.216636	-0.0107244	0.0821755	0.0852088	0.084461	0.0247847	0.0930902	0.101731	0.112062	0.0828335	0.0397121	0.168066	0.163507	0.144932	0.107502
Capnocytophaga_leadbetteri	17.2549	0.130786	0.257524	1.19602	0.40078	0.225406	0.428435	0.338544	0.406332	-0.0361398	0.056647	0.0160513	0.0539048	-0.00884214	-0.00329505	-0.0179735	0.0631554	0.112388	0.0316415	0.145324	0.256979	0.225598	0.139909
Capnocytophaga_ochracea	4.70588	0.199623	0.382728	0.819828	0.451262	0.317814	0.500724	0.416252	0.49024	0.00443239	0.0455306	0.0721552	0.13281	0.105839	-0.0531243	0.0396	0.0814553	0.22759	0.167764	0.266606	0.227437	0.23425	0.110364
Capnocytophaga_SGB2480	39.2157	0.0617905	0.13549	0.686243	0.345144	0.244465	0.42195	0.367701	0.420943	-0.0126681	0.0548526	0.0616331	0.108681	0.0741231	-0.0398473	-0.0606306	0.0515505	0.199623	0.108854	0.223646	0.264401	0.184569	0.116769
Capnocytophaga_SGB2499	97.8431	0.000223814	0.000159194	0.000369882	-0.0199417	-0.0593138	-0.0843388	-0.0894981	-0.0676545	-0.0729675	-0.00594251	-0.05052	-0.0307092	-0.0417054	-0.0124096	-0.0344503	-0.037509	-0.0335563	-0.0592979	-0.0731475	-0.0372664	0.0313392	0.0640368
Capnocytophaga_sp_oral_taxon_338	41.3725	0.0139847	0.0240674	0.0776079	0.197324	0.180758	0.235183	0.181163	0.209299	0.0106118	-0.00692177	0.0867365	0.0698838	-0.0202827	0.0090448	0.0409036	0.0631403	0.106884	0.127853	0.165391	-0.000714762	0.105859	-0.0144587
Capnocytophaga_sp_oral_taxon_863	77.0588	0.00625061	0.0293593	0.406011	0.355144	0.278916	0.349853	0.386293	0.394978	0.00763118	0.0336309	0.0338096	0.0812105	0.099685	-0.0801842	0.0100968	0.0256659	0.167579	0.121267	0.169572	0.241944	0.194174	0.160263
Capnocytophaga_sp_oral_taxon_878	98.2353	0.000460268	6.2654e-06	0	-0.0504013	-0.0968286	0.000605088	-0.0351516	-0.0676881	-0.103775	-0.00365008	-0.0421207	-0.122631	-0.0312561	-0.0798487	-0.0660771	-0.0659657	-0.0502773	-0.0501309	-0.0503983	-0.00809372	-0.0546563	0.023988
Capnocytophaga_sputigena	35.4902	0.0532085	0.0473938	0.180208	0.224877	0.124259	0.247779	0.243663	0.252282	-0.0412087	-0.0494921	-0.0722528	0.0442522	0.0109288	-0.0397288	-0.029988	-0.00408918	0.0268603	-0.0419963	0.0678006	0.17229	0.0203784	0.0446397
Cardiobacterium_hominis	34.902	0.0581717	0.0530603	0.108506	0.215213	0.111259	0.204855	0.176497	0.144044	-0.0094369	-0.0497471	-0.0334846	0.0966367	0.0461486	-0.0574624	-0.0194761	-0.00930613	0.0340766	-0.0811232	0.087701	0.140596	0.0255564	0.0446546
Cardiobacterium_SGB9417	72.549	0.00466503	0.0218284	0.110009	0.18301	0.113124	0.262723	0.238917	0.307361	0.0195653	0.102051	0.067982	0.0718208	0.0790812	0.0233965	-0.0354198	0.0405556	0.196418	0.10524	0.13505	0.137741	0.108352	0.0930858
Cardiobacterium_SGB9419	34.5098	0.027896	0.0683295	0.198227	0.295022	0.119169	0.369017	0.253885	0.295451	-0.0624966	0.0453667	0.0277142	0.0403313	0.0149526	0.0136847	-0.00221579	0.0493772	0.139319	0.0682735	0.162388	0.186419	0.160606	0.109256
Cardiobacterium_SGB9420	84.3137	0.00119076	0.0084468	0.0843257	0.31545	0.213308	0.327806	0.336484	0.36951	0.0635809	0.0615114	0.0956654	0.105071	0.0759027	-0.0283115	0.0461976	0.067951	0.192606	0.11819	0.150684	0.292264	0.206457	0.14092
Cardiobacterium_sp_Marseille_Q4385	36.0784	0.0364797	0.062126	0.251448	0.370638	0.217934	0.374703	0.289371	0.392908	-0.0539202	-0.0128938	0.00115586	0.110849	0.0255993	-0.07153	0.053901	-0.0134611	0.194686	0.104307	0.200383	0.186112	0.243458	0.164759
Cardiobacterium_valvarum	69.4118	0.00311117	0.00842937	0.0262998	0.0857897	0.0509469	0.142897	0.088889	0.113649	-0.0102875	0.00246878	0.0385235	-0.00140458	0.0525667	-0.0763435	-0.089133	-0.00225595	0.114883	0.121067	0.0950372	0.0464893	0.0793466	0.0854515
Catonella_massiliensis	99.2157	0	6.82482e-05	6.12779e-05	0.0472165	0.0836791	0.00676738	-0.00540312	0.0469146	0.0100449	0.0106043	0.0109527	0.0410005	0.00573669	-0.000189276	0.0418431	0.00634265	0.00948347	0.0066484	0.0505443	0.0525092	0.00971081	-0.0216258
Catonella_morbi	48.2353	0.00902693	0.0177531	0.0339487	0.223066	0.211715	0.243293	0.205448	0.234505	0.017364	0.0343219	0.0711065	0.107734	0.0426977	0.00795537	0.0678208	0.0538681	0.11146	0.122764	0.151797	0.126445	0.106082	0.0319704
Catonella_SGB4505	85.2941	0.000541724	0.00276712	0.00728268	0.201461	0.175316	0.143365	0.151399	0.166562	-1.29228e-05	0.0795845	0.0837031	0.103976	0.00716885	0.0573289	0.0163777	0.0492811	0.0415994	0.0152633	0.0557651	0.156518	0.0465972	0.0669115
Catonella_SGB69305	79.4118	0.00280268	0.0125901	0.0321285	0.279943	0.228911	0.319262	0.324037	0.375416	0.100788	0.0303105	0.163484	0.125932	0.131539	-0.0333641	0.0731016	0.0761987	0.242451	0.260192	0.186419	0.207183	0.220197	0.109019
Centipeda_periodontii	47.6471	0.0250558	0.0522843	0.121825	0.350202	0.197295	0.346855	0.308697	0.334852	-0.0172372	0.0252682	0.0440798	0.0603295	0.0331368	-0.00281478	-0.0135588	0.0387629	0.147845	0.126409	0.146979	0.205727	0.247109	0.120948
Colibacter_massiliensis	90.7843	0.0024471	0.0226897	0.0564376	0.1191	0.134142	0.165586	0.145917	0.189617	0.00650233	0.0315363	0.0478366	0.0615405	0.0197204	0.00656458	-0.00207585	-0.028198	0.159044	0.100571	0.154584	0.0621452	0.0366647	-0.0113346
Corynebacterium_durum	40.5882	0.0489185	0.0479701	0.0534659	-0.125147	-0.0567058	-0.168929	-0.206189	-0.162908	-0.0780924	0.0470311	-0.0308904	0.0289341	-0.081398	0.137597	-0.0319293	0.0382334	-0.0862399	-0.182751	-0.0360531	-0.0224578	-0.1762	-0.0738348
Corynebacterium_matruchotii	2.54902	0.945966	1.25025	3.4731	0.449337	0.258284	0.474067	0.370529	0.413173	0.0245883	0.0175121	0.0174718	0.0942907	0.068971	-0.0088148	0.045174	0.0152732	0.13924	0.0837782	0.186809	0.240177	0.175505	0.0599694
Cryptobacterium_curtum	71.9608	0.00511488	0.0054252	0.0672616	0.218774	0.127427	0.217172	0.249906	0.2863	0.0512643	-0.0204204	0.0203869	0.0538094	0.02029	-0.0559865	0.0878555	0.0093406	0.186532	0.171976	0.139687	0.135041	0.16673	0.0638979
Cutibacterium_acnes	97.2549	0.000325887	0.000269283	0	-0.164309	-0.157059	-0.157016	-0.135073	-0.146709	-0.0867225	-0.0363795	-0.081213	-0.0741247	-0.0591253	-0.0415967	-0.0605517	-0.0706902	-0.135838	-0.105083	-0.135331	-0.0776286	-0.0499934	-0.0154814
Delftia_acidovorans	98.2353	9.92053e-06	1.96871e-05	2.56124e-06	-0.0936344	-0.0501479	-0.0167191	-0.0763791	-0.0687822	-0.0430209	0.0454371	0.0322228	-0.0118118	-0.011888	-0.0240097	-0.010716	0.0717724	0.0338687	0.0614744	0.00363647	-0.162565	0.0372358	-0.0647065
Desulfobulbus_oralis	64.902	0.0217346	0.0624215	0.0766847	0.247502	0.229676	0.336412	0.294425	0.369547	-0.00247124	0.00594267	0.158605	0.126112	0.0607515	0.0180915	0.0352226	0.0369212	0.234436	0.272446	0.271219	0.132353	0.20555	0.185793
Desulfomicrobium_orale	98.0392	0.000495139	0.00744067	0.00237474	0.0551683	-0.0258777	0.0420805	0.0484976	0.01947	-0.0781469	-0.0155426	-0.0237524	0.00739107	0.00815209	0.0107669	0.00796449	-0.00978822	0.0244298	0.0263776	-0.0131134	0.0488883	0.0774956	0.00305729
Desulfovibrio_sp_Dsv1	98.6275	0	0.000245358	0.000888484	0.0627315	0.000926745	0.0683914	0.096953	0.0930378	-0.00372201	-0.00580053	-0.0207157	-0.0462838	0.00403597	-0.0335335	0.0258972	-0.00409556	0.0583455	0.071167	0.0219365	0.0424405	0.0698317	0.0886055
Desulfovibrio_sp_OH1186_COT_070	96.4706	0.00187508	0.00511229	0.0267525	0.117151	0.127672	0.124053	0.0930431	0.181354	-0.0119804	0.0419122	0.0707406	0.059525	0.0925979	-0.0457965	0.0125546	0.000519885	0.0890485	0.131357	0.0948816	0.00172929	0.0146728	-0.0440202
Dialister_invisus	10	0.131224	0.328052	0.866367	0.463898	0.343402	0.497894	0.447213	0.491875	0.0303861	0.0111224	0.0793022	0.129229	0.11535	-0.0690816	0.0529792	0.0861761	0.264517	0.268076	0.305544	0.239449	0.338397	0.0549945
Dialister_micraerophilus	98.8235	0	0	0.000963069	0.11436	0.187328	0.114113	0.150259	0.1304	0.056662	0.05577	0.0622136	0.165009	0.018904	-0.0379093	0.0373101	0.0101745	0.0338798	0.0726222	0.126129	-0.000812005	0.0672586	0.0306254
Dialister_pneumosintes	56.8627	0.00929005	0.03911	0.125125	0.418734	0.363599	0.533732	0.479257	0.541811	0.0579975	-0.0204936	0.130036	0.203064	0.0949804	-0.0376531	0.141264	0.0365278	0.326874	0.305739	0.308572	0.218772	0.281962	0.15075
Eggerthia_catenaformis	97.8431	5.59408e-05	0.00122252	0.000216586	0.00795833	-0.0505917	0.0389534	0.000743969	-0.022453	-0.0274185	-0.0698259	-0.112535	-0.0598147	-0.0142367	-0.0504285	-0.0427602	-0.0589863	-0.0838098	-0.042656	-0.0239022	0.0355376	-0.0249965	0.0143204
Eikenella_corrodens	50.7843	0.0140623	0.0260936	0.121695	0.242458	0.133658	0.258756	0.228927	0.243719	-0.00891469	0.00358068	0.00988465	0.0337568	-0.00563216	-0.0807918	-0.0329895	0.0307668	0.0496633	-0.0274957	0.0709997	0.155545	0.158923	0.095369
Eikenella_exigua	53.5294	0.00936002	0.0142954	0.0265099	-0.00586578	0.0224177	0.0376185	-0.0257047	-0.0047129	-0.0377343	-0.110137	-0.0349076	-0.0602834	-0.0587706	-0.0233803	-0.0036355	-0.00356941	-0.0263354	0.0150227	-0.0202879	0.0418047	0.0382701	0.0216342
Eikenella_halliae	59.0196	0.00475354	0.0162983	0.105676	0.333405	0.233311	0.391612	0.330944	0.371435	-0.0251251	-0.0156669	-0.0109907	0.0616111	0.033258	-0.0663558	-0.0300955	0.0224546	0.140317	0.0716268	0.157812	0.251164	0.250277	0.129645
Elizabethkingia_bruuniana	99.8039	0	0	0	-0.0922248	-0.156709	-0.0807007	-0.130822	-0.0804634	-0.0173683	-0.0492049	-0.0997202	-0.0754122	-0.0396533	-0.121299	-0.0581762	-0.0252029	-0.0291496	-0.051444	-0.139975	-0.111444	0.0344108	0.013237
Enterobacter_hormaechei	87.8431	0.00054401	0.000357982	9.39145e-05	-0.418557	-0.230003	-0.35573	-0.36878	-0.348736	-0.0635441	0.0216707	-0.0358138	-0.127601	-0.15154	0.066466	-0.000287264	-0.0321453	-0.150687	-0.120316	-0.186524	-0.23353	-0.201476	-0.0985924
Eubacterium_brachy	25.4902	0.0383539	0.131074	0.284776	0.29144	0.306359	0.376577	0.31236	0.383979	0.00727111	-0.0249825	0.110717	0.137413	0.0845981	-0.0309579	0.0779036	0.0601078	0.256766	0.279517	0.276604	0.109152	0.209247	0.0470922
Eubacterium_infirmum	43.5294	0.0324578	0.0781274	0.490495	0.425415	0.358303	0.511358	0.491733	0.517727	0.00904018	0.0208136	0.172451	0.16543	0.0749325	-0.0324974	0.0718561	0.106447	0.326334	0.321681	0.329361	0.24875	0.364844	0.131948
Eubacterium_minutum	94.7059	0.000374671	0.00904741	0.00293174	0.112112	0.0452504	0.0796459	0.130337	0.0840687	-0.0362982	0.0406988	0.131415	0.0384796	-0.0287462	-0.0580717	0.0803905	0.0670313	0.0678019	0.1106	0.104166	-0.027956	0.0869016	0.0129339
Eubacterium_nodatum	86.0784	0.0015706	0.0117398	0.0148774	0.20008	0.160099	0.184315	0.214372	0.272917	-0.00975084	0.0165485	0.149626	0.104987	0.0861972	-0.0291951	-6.48045e-05	-0.00576418	0.215397	0.266762	0.20679	0.111842	0.103928	0.0869444
Eubacterium_saphenum	75.2941	0.0100822	0.0267525	0.0708217	0.224955	0.204175	0.290767	0.267033	0.32747	0.0592873	0.0221279	0.13994	0.0901857	0.121844	0.0121082	0.010313	0.0527258	0.217653	0.221285	0.193327	0.147282	0.182628	0.153982
Eubacterium_sulci	99.6078	0.000112823	0	0.0010477	0.0467252	0.0780517	0.0644699	0.0340718	0.0718419	0.030773	-0.00320215	0.0235541	0.091294	-0.000200213	-0.0102012	0.0308304	0.0055243	0.028392	0.0478055	0.0586019	0.042056	-0.0136916	0.032673
Filifactor_alocis	56.8627	0.0602633	0.201719	0.373113	0.267476	0.3093	0.39866	0.366972	0.462286	0.0387125	0.0316128	0.139164	0.154525	0.1103	-0.0580761	-0.031099	0.0555392	0.29913	0.319841	0.307544	0.191431	0.227185	0.199685
Fretibacterium_fastidiosum	67.451	0.00818167	0.0360285	0.043835	0.226796	0.187866	0.309718	0.280272	0.342464	-0.0174327	0.00732768	0.118261	0.097766	0.0431859	-0.0574655	0.0011491	0.0385802	0.219981	0.254502	0.218175	0.153011	0.179441	0.195621
Fretibacterium_SGB61573	74.5098	0.0037471	0.00835318	0.0222955	0.208314	0.118325	0.268236	0.21061	0.250759	0.0477227	0.0458719	0.0949868	0.0467179	0.143139	-0.0122845	-0.0120502	0.0616099	0.179655	0.191306	0.0844221	0.0825996	0.166928	0.108848
Fusobacterium_hwasookii	98.6275	0	4.88867e-05	0.000384722	0.0607928	0.0426755	0.143018	0.139608	0.144247	0.0194007	-3.98927e-05	0.0379777	-0.0400101	-0.00693018	-0.0619154	0.0125488	0.00889327	0.0088234	0.0164907	-0.0143575	0.0436389	0.0409875	0.0142893
Fusobacterium_nucleatum	3.13725	0.0913917	0.202981	0.449285	0.487384	0.355603	0.534826	0.491457	0.515317	0.0436255	0.0636967	0.147258	0.154867	0.10546	-0.0445424	0.0900939	0.0821681	0.290923	0.274511	0.303532	0.223448	0.299149	0.0821609
Fusobacterium_periodonticum	91.1765	0.000522229	0.000747697	0.00544458	0.0442864	0.029005	0.0147686	0.021449	0.0787774	-0.0547841	-0.012115	-0.00185604	-0.0434093	-0.0407897	-0.015074	-0.0145053	-0.0148595	-0.0380642	-0.0208358	0.00254313	0.117352	0.0503506	0.0199311
Gemella_bergeri	97.8431	5.76008e-05	0.000216528	0.000351444	0.109598	0.0556933	0.106458	0.0720937	0.0502174	0.0334553	0.0311775	0.0183434	0.0200012	-0.00984236	0.0800739	-0.00744865	0.0136437	0.0125131	-0.0108411	0.00883555	-0.0177887	0.02129	0.0182803
Gemella_haemolysans	84.902	0.0011408	0.00106993	0.00190952	-0.0658477	-0.0400566	-0.0848747	-0.018026	-0.0145616	0.0280775	0.0227798	-0.00981804	0.0284685	-0.0517295	0.0444308	-0.018482	-0.0104853	-0.0836077	-0.0905138	-0.0556228	-0.0772214	-0.0890418	-0.068636
Gemella_morbillorum	32.3529	0.0114241	0.0318944	0.178056	0.33363	0.174681	0.392839	0.321164	0.345619	-0.0529967	-0.0926292	-0.0388984	0.0240907	0.019569	-0.130528	-0.019516	-0.0353248	0.123895	0.0765524	0.100319	0.212943	0.202688	0.0844552
Gemella_SGB7284	99.6078	0	0	0	-0.108561	-0.0763643	-0.0930202	-0.0620595	-0.112709	0.0381746	0.0215446	-0.00204207	-0.0276162	-0.00921544	0.0160019	-0.00619458	0.0240604	-0.0685479	-0.0485717	-0.069288	-0.211459	-0.0909024	0.0769183
Gemella_SGB7293	98.2353	0.000139093	0.000142397	7.6273e-05	-0.070569	-0.016956	-0.020129	-0.00146114	-0.0448012	0.0708891	-0.0282819	0.00765812	0.0355436	-0.0207384	-0.098324	0.0643258	-0.02854	-0.0510199	-0.0127967	-0.00209624	-0.12095	-0.0274069	-0.0801835
GGB10025_SGB15902	95.2941	0.00406831	0.00293743	0.00155114	-0.00974907	-0.066637	-0.0650757	-0.0534418	-0.0450038	-0.0201034	0.0683313	0.0319483	-0.0267727	-0.0108104	-0.035108	-0.0786541	0.00420854	-0.0599621	-0.0348041	-0.0607764	-0.0271228	-0.0658625	-0.00645299
GGB1021_SGB1314	95.098	1.61053e-05	0.0226056	0.107659	0.160008	0.118063	0.200929	0.268599	0.269732	-0.0155507	-0.0301986	0.0437374	0.0620563	0.0621722	-0.0559195	-0.035432	-0.0232715	0.0779016	0.133231	0.0828568	0.15407	0.147236	0.108254
GGB1022_SGB1315	49.4118	0.164193	0.264389	0.772121	0.355013	0.29875	0.434971	0.410874	0.440719	0.0513459	0.0181463	0.156657	0.119184	0.0914687	-0.0994065	0.0470939	0.00642803	0.308022	0.306493	0.300954	0.195972	0.274803	0.161717
GGB1022_SGB1316	90.1961	0.00463786	0.0711656	0.15488	0.161375	0.0825684	0.228781	0.191402	0.237803	0.0145721	-0.0616162	0.0207723	0.0152344	0.128808	-0.0619156	-0.0255256	-0.0654699	0.140028	0.129563	0.111689	0.032343	0.120067	0.225151
GGB1024_SGB1318	89.2157	0.0265477	0.0496412	0.0710004	0.130607	0.120144	0.144013	0.157645	0.158497	0.0292126	-0.071111	0.0171025	0.084592	0.0240348	-0.0331841	0.0627798	0.0123948	0.0454602	0.046337	0.0335661	0.11953	0.137301	0.0817392
GGB1024_SGB69047	93.5294	0.0122265	0.00102071	0.0753445	0.162052	0.0955615	0.156415	0.165157	0.165673	0.0296372	-0.00863072	0.0391576	0.031565	0.00838079	0.026809	0.0503696	0.0179545	0.0871439	0.0441529	0.0631837	0.0777956	0.0550249	0.104035
GGB1025_SGB1319	77.2549	0.0267718	0.0432809	0.117384	0.235254	0.151452	0.263239	0.209603	0.273725	-0.0196269	-0.0782065	0.0100418	0.009278	0.0925128	-0.0307293	0.0486594	-0.0716361	0.145535	0.180069	0.133035	0.107131	0.16039	0.0448372
GGB1025_SGB1320	67.6471	0.0195139	0.206716	0.277307	0.178264	0.187627	0.273586	0.217588	0.261278	0.0753308	0.0620412	0.139596	0.132765	0.0825466	0.0211479	0.0708119	0.0506562	0.245881	0.172766	0.202747	0.0862623	0.221085	0.166687
GGB10852_SGB17521	70.3922	0.00664828	0.0303975	0.0613467	0.184186	0.233632	0.307977	0.252096	0.349162	0.0351882	0.0591751	0.161238	0.112183	0.137334	0.00708788	0.0598069	0.0742848	0.271966	0.313193	0.218493	0.157408	0.237383	0.179595
GGB10852_SGB17523	49.6078	0.0238614	0.0589182	0.108657	0.2938	0.272413	0.385023	0.309461	0.406249	0.0179798	0.0710419	0.17751	0.102394	0.116829	0.0158023	0.0361697	0.0630199	0.305012	0.281699	0.285914	0.17269	0.281112	0.182789
GGB10852_SGB17524	73.9216	0.00794374	0.012896	0.030385	0.155154	0.211113	0.268236	0.272123	0.34616	-0.052218	-0.00908548	0.129917	0.119932	0.0524809	-0.0599776	-0.0167207	0.0408728	0.226603	0.29477	0.287874	0.143181	0.138305	0.150654
GGB1088_SGB1395	94.3137	0.00226952	0.000638623	0.0014385	-0.019931	0.0180556	-0.0416194	0.0230067	0.0539896	-0.0240296	0.045763	0.0307917	0.00860568	0.030231	0.0677177	-0.0607804	0.0270386	-0.0282357	-0.0375707	-0.0122646	-0.0527823	-0.0403841	0.102823
GGB1144_SGB1468	84.5098	0.00198489	0.00229462	0.00405014	0.116297	-0.0119002	0.0836582	0.0794407	0.0432459	-0.069822	0.000209093	-0.0593004	-0.0727353	-0.0637789	-0.0438837	-0.0593878	-0.0161715	-0.0369445	-0.0213576	-0.081195	-0.0288421	0.0585662	0.0174616
GGB1144_SGB1469	92.9412	0.00151871	0.00103148	0.00410935	0.058969	-0.0553559	0.01767	0.0126708	-0.00329994	-0.0654072	-0.0527131	-0.0616623	-0.0730927	-0.0321388	-0.0526908	-0.0432123	-0.0629142	-0.0402284	-0.0509093	-0.0600047	-0.0463991	-0.0327602	0.0393527
GGB1186_SGB1534	99.4118	0.000520147	0.000181355	0	-0.02405	0.0114078	-0.0652735	-0.0228807	0.0189695	0.0499218	-0.0525551	-0.0279698	0.0171627	-0.00725908	-0.0685492	-0.0346128	-0.0190868	-0.0858498	-0.067386	-0.0401944	-0.0169977	-0.104941	0.0607584
GGB1188_SGB1538	92.549	0.00378776	0.0166968	0.0465761	0.153094	0.104766	0.0933934	0.164139	0.187551	0.0121614	0.0455285	0.137297	0.0491264	0.0508854	0.0130412	0.000658271	0.0550324	0.0976993	0.13655	0.0791936	0.0738954	0.0970864	0.0987583
GGB1202_SGB1566	19.4118	0.111247	0.216715	0.660601	0.402331	0.285355	0.459325	0.428402	0.43526	0.0622177	-0.0183263	0.0641738	0.108419	0.0850879	-0.0885537	0.0676582	0.029826	0.239388	0.250786	0.249483	0.172174	0.295765	0.030061
GGB1202_SGB1567	95.2941	0.00072702	0.000283603	0.000563731	0.0486395	-0.00726846	0.0397693	0.0559599	0.0296224	-0.0511513	-0.0116356	-0.070071	-0.0321299	-0.034495	-0.0645876	0.0340701	0.0260598	0.00305127	-0.0298487	-0.00250665	3.01184e-05	0.0151788	0.000786807
GGB1203_SGB1568	98.6275	0.000230013	0.000100602	0.000339309	0.106214	0.0695592	0.103082	0.0919382	0.128585	0.00775303	-0.0852057	-0.0732543	0.0119587	0.0108243	0.0452951	-0.0241322	-0.0776515	-0.0130238	-0.0307607	0.0499316	-0.00674412	6.55832e-05	0.0137133
GGB12441_SGB19290	92.9412	0.00234244	0.00107515	0.00362697	-0.0467932	0.0241172	-0.0261121	-0.0114358	-0.0116341	-0.0494466	0.0106412	0.0388181	0.0224242	-0.0309914	0.0382116	0.0240998	0.00626977	0.0207139	0.0227463	0.0176399	0.0316779	0.0330451	0.00428383
GGB12443_SGB19313	81.1765	0.0016176	0.00321261	0.0317391	0.226875	0.0534805	0.170803	0.188476	0.122301	0.0214844	-0.0380535	-0.0656917	-0.00959663	0.0715206	-0.0540418	0.00735719	-0.0368273	0.0331955	-0.0200203	0.000946159	0.0946482	0.0754914	0.0161354
GGB12761_SGB19791	70.9804	0.00859637	0.019339	0.0615864	0.155455	0.0657836	0.143939	0.147102	0.112026	-0.0983247	-0.0260898	-0.0411135	-0.0416783	-0.0158843	-0.0207839	0.00672104	-0.0649477	0.0469199	0.0443993	0.00539246	-0.0058938	0.0983982	0.061496
GGB12763_SGB19797	99.0196	0.000536715	0.00129108	8.71283e-05	0.0298958	0.0273563	0.0761247	0.0380121	0.0358376	0.0229746	-0.0385389	-0.0611923	-0.00844377	0.0438337	-0.00720961	-0.00140616	-0.0425193	-0.024805	-0.02778	-0.0636944	0.00425604	-0.0189153	-0.00943827
GGB12783_SGB19821	93.1373	0.00120375	0.00036822	0.00870126	0.131424	0.109347	0.169648	0.217891	0.161422	-0.0202934	0.0297539	0.117771	0.0659373	0.0219886	0.0359727	0.13991	0.00653345	0.0820433	0.0641226	0.105965	0.100247	0.00728194	0.00378341
GGB12785_SGB19827	80.9804	0.00343496	0.025428	0.0602447	0.15665	0.160587	0.234072	0.251486	0.275131	-0.00622939	-0.01647	0.0199524	0.066095	0.0307937	-0.0589109	0.0195011	-0.00197329	0.0992001	0.0864615	0.117129	0.167275	0.103208	0.0405589
GGB12786_SGB19828	95.6863	0.00119535	0.00111692	0.0131707	0.115208	0.0335845	0.110735	0.130986	0.143415	0.0312626	-0.00730833	-0.0136733	-9.6079e-05	0.0391502	-0.0010357	-0.00125169	-0.0590574	-0.00881986	-0.00511895	-0.071668	0.0896708	-0.101959	0.0318495
GGB12787_SGB19829	95.2941	0.00189901	0.000231704	0.00699771	0.2489	0.0320686	0.124325	0.140745	0.0904958	0.0490549	0.0646792	0.0635385	0.0173254	0.02501	0.0102439	0.0923964	0.0651663	0.0575733	0.0423984	0.0340208	0.0255749	0.0683871	-0.0958196
GGB12787_SGB19830	93.3333	0.00687358	0.00133442	0.0227453	0.0686255	0.0379893	0.0966558	0.0956577	0.0920279	-0.0779976	0.095712	-0.0294537	0.0231833	-0.0324286	0.0328479	0.00484815	0.0435647	-0.0454245	-0.0880437	0.0178018	0.0904025	0.0323377	-0.0399229
GGB12788_SGB19833	90.1961	0.00483322	0.00668569	0.0638183	0.039007	0.0355577	0.0140401	0.0733416	0.0517298	0.0108702	0.00891753	-0.034896	0.00558375	-0.00733721	-0.0161288	0.00120869	-0.0587883	-0.0161903	-0.051855	-0.0139934	0.092349	0.0314465	-0.0306142
GGB12788_SGB19838	79.0196	0.0426744	0.0151961	0.0314111	0.00598871	-0.0247095	0.0274808	0.0142487	-0.0222183	-0.0325413	-0.0994362	-0.11153	-0.0434025	-0.0522416	0.0296563	0.0261443	-0.0608913	-0.0606012	-0.105256	-0.06528	-0.0343825	-0.124984	-0.040779
GGB12788_SGB19840	87.0588	0.00548436	0.0140973	0.0202674	-0.00678104	-0.0455095	-0.00352879	-0.0200232	-0.0586956	-0.0155851	-0.0301736	-0.0107958	0.00660764	-0.0469091	0.0828748	0.0937783	-0.00801277	-0.0662044	-0.062293	-0.00996601	-0.0188583	-0.00353823	0.00510374
GGB12789_SGB19843	93.3333	0.00573613	0.00444454	0.00230838	0.00144224	0.00267433	-0.0286705	-0.00622143	-0.033579	-0.0760589	0.0295531	-0.0305293	0.0170019	-0.0207107	0.0321866	-0.0563924	0.00511823	-0.0515596	-0.0403732	0.002954	-0.0258746	-0.0898373	-0.0118054
GGB12794_SGB19881	58.6275	0.0246888	0.0596755	0.0848818	0.0412029	0.0897683	0.0666128	0.09033	0.0545995	-0.00388566	0.0376798	0.0208571	0.0657062	-0.0141532	0.0535286	0.0482632	0.0440703	-0.0281769	-0.00918685	0.0740927	0.0557716	-0.033675	-0.0896865
GGB12798_SGB135773	60	0.0376294	0.0766735	0.409139	0.32125	0.272347	0.32943	0.353598	0.3355	-0.0018241	0.0812154	0.0787939	0.0920866	0.0963452	0.0275886	0.0478258	0.076152	0.14298	0.150148	0.22003	0.184799	0.1932	0.0825029
GGB1431_SGB1972	87.451	0.00422786	0.0551603	0.0842667	0.172178	0.117579	0.163287	0.169365	0.229089	-0.0222045	0.0168376	0.00810404	0.0464466	0.00159116	0.028696	0.0210104	0.0614602	0.0940636	0.0881798	0.0734227	0.151981	0.11959	0.108229
GGB1472_SGB2037	77.2549	0.0443289	0.0344889	0.0894341	0.160926	0.111033	0.28512	0.235125	0.231019	-0.0718973	-0.0313672	-0.0344412	0.0220014	-0.0112806	-0.117124	-0.0984365	-0.00953085	0.0849018	0.0479728	0.0637169	0.0809334	0.0549056	0.0206508
GGB1472_SGB2038	67.6471	0.0228574	0.0224742	0.366188	0.312491	0.160333	0.297384	0.297481	0.316312	-0.0176331	0.0395615	0.0624209	0.051359	0.0278864	0.0114935	0.0522451	0.0533332	0.128541	0.095953	0.105426	0.149301	0.218635	0.18255
GGB1473_SGB2039	81.5686	0.0133755	0.0287826	0.112412	0.10417	0.149858	0.152445	0.157027	0.23122	0.027437	0.00722858	-0.0531515	0.0447406	0.0359017	-0.032688	-0.00664349	-0.0204772	0.0917917	0.0467307	0.120427	0.0993309	0.0564358	0.0548532
GGB1611_SGB2208	75.2941	0.0118343	0.0379872	0.0556181	0.21828	0.165837	0.281446	0.260993	0.327591	0.0132236	-0.0586798	0.0383863	0.0374951	0.0472613	-0.106646	-0.0786801	-0.000205391	0.148847	0.180593	0.15117	0.165221	0.152519	0.164717
GGB1832_SGB2476	96.0784	0.000134819	2.29633e-06	0.000336169	-0.0823663	-0.138982	-0.0999655	-0.0614856	-0.131937	-0.0740311	-0.0620807	-0.124101	-0.120355	-0.068839	-0.0715856	-0.0950172	-0.0480604	-0.218181	-0.166604	-0.174553	-0.11925	-0.184339	-0.0114443
GGB1833_SGB2477	84.1176	0.00113391	0.00807794	0.0266339	0.135002	0.141268	0.237849	0.247965	0.25067	0.0169961	-0.0518602	-0.0122092	0.0744266	0.0173502	-0.0398554	-0.00753174	-0.0221406	0.0898978	0.0494706	0.115691	0.142458	0.0632115	0.181119
GGB1838_SGB2488	97.6471	0.000916133	0.04234	0.0388404	0.123094	0.21234	0.166726	0.146883	0.207766	0.0161707	0.0057658	0.028229	0.11501	0.00581584	-0.0359516	0.0872447	0.0263005	0.115088	0.137381	0.170242	0.0749524	0.026876	-0.0265677
GGB1840_SGB2490	98.2353	0	0	0.00293252	0.0333543	0.0755754	0.100221	0.119994	0.105732	-0.0208533	-0.0623483	-0.0333893	0.0223677	-0.00378558	-0.0295426	0.0275992	-0.0469943	0.0293304	0.0420635	-0.0340974	0.091307	0.0612513	-0.0423907
GGB1843_SGB2516	56.8627	0.00592615	0.0112884	0.0343614	0.209099	0.0692519	0.201679	0.160683	0.173505	0.0418584	-0.0495943	-0.0849723	0.0245632	0.00494682	-0.0485596	-0.0159816	-0.0533753	0.00481302	-0.0208565	0.00698573	0.133353	0.0520039	0.0583208
GGB1843_SGB2524	86.6667	0.00102882	0.00277673	0.00308836	-0.0100719	-0.0330812	-0.0303046	-0.0814364	-0.0339796	0.0377155	-0.00449571	-0.0217469	0.0266547	0.0517796	0.0164548	0.0271072	-0.00647109	-0.073831	-0.0922077	-0.0175525	0.0374098	-0.0316723	-0.0091332
GGB18703_SGB19792	74.1176	0.0118531	0.0206764	0.0661687	0.196732	0.0501269	0.222613	0.246057	0.190891	-0.0546975	0.0348929	0.0284414	-0.0415345	-0.0298595	-0.0608343	-0.0460981	-0.00788966	-0.0362644	0.0231663	-0.00921166	0.0563214	0.0599814	-0.00188065
GGB18703_SGB19793	95.6863	4.22491e-05	0.000201455	0.000989763	0.107836	-0.0120549	0.101546	0.0794847	0.105571	-0.023649	-0.0596187	-0.0461546	-0.0415441	0.0236234	-0.0698099	-0.0697648	-0.0759546	0.104844	0.0786872	0.0121502	-0.00358957	0.0090237	0.00659168
GGB18703_SGB95850	98.8235	0	5.63156e-05	0.000627483	0.235606	0.14451	0.108023	0.120121	0.143108	0.0886653	0.00109384	0.0514506	0.0834286	0.0447178	-0.0112462	0.0507536	0.0199543	0.0510292	0.0350742	0.043642	0.0174077	0.059046	-0.011308
GGB2663_SGB3587	49.2157	0.018275	0.0845704	0.116315	0.252331	0.270979	0.405044	0.327038	0.333159	-0.00884727	0.0366487	0.139088	0.121697	0.0984161	0.0141735	0.0767397	0.0869497	0.237011	0.251631	0.268431	0.104312	0.22631	0.14569
GGB2665_SGB3591	95.4902	0.0029343	0.00251471	0.0192564	0.0580901	0.0735309	0.0943436	0.0570027	0.110086	0.0210395	0.00922536	0.0202952	-0.0180596	0.0341899	0.00583191	0.0883509	0.0530184	0.0275513	0.0308259	0.0332182	0.0518956	0.0708133	0.13122
GGB2666_SGB3592	73.3333	0.0192187	0.0546361	0.0954462	0.31404	0.258159	0.336134	0.310737	0.389425	-0.0131599	0.0198701	0.122051	0.0797449	0.0790293	-0.0719396	0.048102	0.0424975	0.219773	0.250734	0.236041	0.179177	0.250787	0.157854
GGB2666_SGB69449	88.2353	0.00201359	0.0125191	0.0377484	0.167373	0.17661	0.266687	0.253362	0.275692	0.0903177	-0.0161461	0.0290275	0.107298	0.113872	-0.0170664	0.0386957	0.0413216	0.0943455	0.115005	0.0908588	0.105894	0.158311	0.147372
GGB2671_SGB3597	92.1569	0.000836303	0.00120727	0.00460828	0.112614	0.116129	0.160019	0.112053	0.127021	0.00962329	-0.0432716	0.00712745	0.0313635	0.0630245	-0.086756	-0.0566928	-0.0537922	0.0310701	0.0691724	0.0607579	0.0841733	0.0776126	0.0520314
GGB2671_SGB3598	95.8824	0.00030096	0.000467389	0.006784	0.125094	0.0792129	0.132561	0.114293	0.139816	-0.0431169	0.0590253	0.043972	0.0543759	-0.065934	-0.00514148	0.0341869	0.0819749	0.0684591	0.0079338	0.0429535	0.081917	0.0766877	0.187052
GGB2671_SGB3599	95.098	0.00218985	0.00105289	0.00569868	0.0390433	0.0907036	0.0749076	0.0496234	0.0880396	0.0833071	0.0685034	0.0687335	0.0456536	0.0874574	0.0116812	-0.0315704	0.0601508	0.105019	0.056178	0.047441	0.0343894	0.0347429	0.0796688
GGB2671_SGB69439	94.7059	0.00043317	2.98479e-05	0.00135089	0.0679035	0.0892063	0.136428	0.185781	0.162524	-0.0639976	-0.000385586	0.0588095	0.026937	0.0278316	-0.088081	-0.116554	0.0208704	0.154536	0.172974	0.0981525	0.0484019	0.0287962	0.131791
GGB2674_SGB3609	82.1569	0.0029112	0.00571367	0.0173878	0.188876	0.168677	0.219269	0.180689	0.239028	0.0679522	0.0244913	0.135809	0.0700943	0.0709612	-0.0131816	0.0200015	0.0808606	0.15016	0.135317	0.107484	0.174952	0.182358	0.157547
GGB2674_SGB96712	96.0784	0.000253725	0.00291194	0.00437009	0.10143	0.147637	0.102219	0.0724481	0.162716	-0.0370208	0.0506108	0.0231884	0.021894	0.00403126	-0.0207204	0.0149024	0.0694893	0.145475	0.136397	0.0770553	0.134536	0.0899692	0.0358378
GGB2675_SGB3610	82.9412	0.00351423	0.00748158	0.0406922	0.154866	0.146769	0.224697	0.191273	0.198351	-0.101377	-0.0528392	0.0191543	-0.0183259	0.0094065	-0.00190083	-0.0104397	0.00865495	0.0941379	0.0885444	0.0948983	0.1583	0.126507	0.165219
GGB2676_SGB3611	89.8039	0.00495955	0.0204683	0.0421558	0.115149	0.0860829	0.136558	0.0852142	0.122033	0.0243715	0.068523	0.0558472	0.042585	0.0989658	-0.00310239	-0.0435787	0.0572389	0.0938496	0.107598	0.0623248	0.0861078	0.0547879	0.121151
GGB2676_SGB96696	96.6667	0	0.00105097	0.00984567	0.0581483	0.125224	0.127289	0.0865293	0.104628	0.0616911	-0.048733	-0.00528743	0.0717027	0.0871013	0.0142834	-0.00995074	-0.0181638	0.0876354	0.0479112	0.121474	0.0530466	0.120748	0.15141
GGB2964_SGB3946	70	0.00368299	0.0198991	0.0420108	0.281931	0.272821	0.397329	0.379805	0.444083	0.0235157	0.0465852	0.183825	0.143492	0.117988	-0.0282629	0.0334752	0.0793142	0.319952	0.336796	0.284832	0.138236	0.207256	0.168051
GGB3059_SGB69431	76.2745	0.000962295	0.0177586	0.0191362	0.27108	0.218512	0.340749	0.349583	0.372532	0.0355085	0.0228891	0.133136	0.102628	0.101825	-0.0636638	6.2435e-05	0.0554933	0.276092	0.339782	0.20111	0.117525	0.181455	0.0591832
GGB3385_SGB4472	61.7647	0.00961868	0.0141006	0.067331	0.314532	0.177665	0.291538	0.259048	0.255961	0.0344808	0.0342844	0.0264892	0.133132	0.0615856	0.050007	0.173543	0.02305	0.115599	0.0479999	0.130738	0.189259	0.162131	0.0646566
GGB3385_SGB4473	66.0784	0.00570998	0.0131797	0.086162	0.341306	0.260093	0.345862	0.351919	0.372637	-0.0590251	0.0639958	0.0683724	0.0637177	0.0217618	-0.0546533	0.0498852	0.0612234	0.177137	0.131167	0.149164	0.176483	0.179425	0.0963004
GGB3386_SGB4474	75.6863	0.00982127	0.0300202	0.0842757	0.275766	0.234565	0.331341	0.328929	0.408109	0.0429239	-0.0188866	0.0619544	0.05601	0.0813536	-0.107362	-0.00712432	-0.00902836	0.204483	0.21173	0.191297	0.217251	0.215677	0.157571
GGB3387_SGB4475	93.1373	3.30165e-05	0.000242749	0.00168691	0.25139	0.145374	0.225139	0.248593	0.227039	0.0519485	0.0809269	0.0225155	0.0867434	0.0833972	0.04104	-0.0130614	0.130061	0.131644	0.104244	0.104301	0.10008	0.127662	0.0450373
GGB3388_SGB4476	78.2353	0.00307137	0.00565844	0.0390641	0.330954	0.27097	0.333167	0.289914	0.305532	0.0265306	0.0559508	0.0665288	0.155279	0.0650532	-0.0399349	0.0936874	0.0401949	0.172685	0.12501	0.149182	0.172336	0.117151	0.0260845
GGB3389_SGB4477	93.9216	0.0006879	0.00150115	0.000629707	-0.0789942	-0.0370727	-0.0513499	-0.0923583	-0.117734	0.00713132	0.0488574	0.0236688	-0.0319919	-0.0336293	0.0735074	0.0340379	0.060681	-0.0254607	-0.0536665	-0.017518	-0.122539	-0.0377127	-0.0241019
GGB3883_SGB5265	38.2353	0.0314805	0.0630233	0.162015	0.278232	0.133271	0.287512	0.324159	0.300238	-0.00656854	-0.0455247	-0.0339343	-0.0255219	0.0179949	-0.0576515	0.0162761	-0.0159195	0.155738	0.1632	0.0850475	0.154852	0.179361	0.0257159
GGB3883_SGB5266	92.1569	0.00182548	0.00194607	0.00352116	0.0916738	0.0795886	0.14543	0.119228	0.165304	-0.0185289	0.0122107	0.0462795	0.0410608	0.0388586	0.00208871	0.0251755	0.00343898	0.0452058	0.0115	0.0709328	0.145533	0.0545387	0.0423057
GGB3887_SGB5270	89.0196	0.00170816	0.00457482	0.0293365	0.180309	0.152213	0.182234	0.205301	0.236933	0.00150638	0.0499525	0.0990614	0.0443987	0.0481241	0.017883	0.0751233	0.0352477	0.144363	0.131617	0.0810634	0.0141667	0.09768	-0.00390986
GGB38873_SGB47522	95.2941	0.000110306	0.000231957	0.000408697	0.154223	0.0834256	0.0794776	0.159892	0.112994	0.0293614	0.0167404	0.118232	0.0473667	-0.0147908	-0.0111325	0.0353766	0.0373913	0.041244	0.039678	0.039648	-0.0333653	0.0853392	-0.0412486
GGB42243_SGB69463	98.8235	0.000329771	6.02712e-05	0.00117979	-0.0261769	0.0431495	-0.00810524	-0.0155895	0.0282733	0.00112204	0.0423797	0.00181161	0.0438916	-0.015065	0.0404317	0.0198351	0.00882075	0.00597441	-0.0152456	0.0339506	0.0208943	0.00500162	0.0114441
GGB4299_SGB5872	49.4118	0.0138182	0.0583311	0.149767	0.332226	0.284762	0.411774	0.379044	0.454429	0.050966	0.0225052	0.167753	0.159664	0.128993	-0.020865	0.105622	0.0904099	0.266899	0.276572	0.282376	0.169823	0.25631	0.122014
GGB4300_SGB123921	90.1961	0.000518402	0.00262227	0.0038125	0.149639	0.11365	0.191033	0.197789	0.178653	0.0749454	0.0219997	0.0564799	0.0463827	0.148336	0.0233976	0.0152412	0.0629307	0.143761	0.131555	0.0990076	0.120124	0.122694	0.0556558
GGB4300_SGB69116	94.7059	0.000740243	0.000781189	0.0029505	0.133441	0.0801484	0.216291	0.229627	0.218297	-0.0308404	-0.00859129	0.0999465	0.0618279	0.0768504	-0.111776	0.000445327	0.0175702	0.184598	0.209394	0.161831	0.0530215	0.0676753	0.0622011
GGB4303_SGB5876	49.4118	0.00920654	0.0250266	0.080912	0.305903	0.145993	0.314902	0.261517	0.318684	-0.0576213	0.073431	0.0321459	-0.00888584	0.00764764	-0.00595288	-0.0677728	0.0130218	0.132284	0.103605	0.122735	0.118422	0.206656	0.140538
GGB4308_SGB5895	52.7451	0.047303	0.103009	0.288649	0.201795	0.110636	0.229829	0.238051	0.236993	-0.0290263	0.0413338	0.0114591	-0.0305978	0.0291818	0.00587027	0.00243311	0.00396091	0.084323	0.0655561	0.0930943	0.103816	0.155321	0.121304
GGB4333_SGB5935	89.4118	0.00139857	0.00182336	0.00663732	0.127699	0.140781	0.192923	0.226105	0.245675	0.0672562	0.0534508	0.106657	0.0614701	0.137189	0.0167987	0.0186997	0.085554	0.162582	0.205302	0.168365	0.0997507	0.162668	0.141845
GGB4400_SGB6074	69.8039	0.00125373	0.00808609	0.0783749	0.409575	0.333845	0.465063	0.431517	0.49898	0.0857316	0.0565346	0.0838995	0.171702	0.146011	-0.00769643	0.0115621	0.0610446	0.275093	0.182748	0.273106	0.281111	0.268538	0.217941
GGB4533_SGB6246	69.6078	0.00131955	0.00696998	0.0244291	0.313805	0.226419	0.31185	0.317823	0.319548	0.0172272	0.00272898	0.0675321	0.0922157	0.0195696	0.00479361	0.0811786	0.00841483	0.144566	0.108112	0.167336	0.1434	0.147488	-0.0337603
GGB4533_SGB94822	96.6667	3.27607e-05	6.65329e-05	0.000554763	0.0567064	0.0259555	0.0493401	0.0251351	0.0179056	-0.0104896	0.0129263	0.00888456	0.0355436	-0.00899004	-0.016189	0.0682376	0.0278487	-0.0182285	0.00387288	-0.00284487	0.0359306	0.0887133	-0.167074
GGB4533_SGB97508	90.7843	0.000227921	0.00109961	0.0196049	0.209234	0.221921	0.277599	0.301586	0.34309	-0.0731594	-0.00893959	-0.00608222	0.101711	-0.021163	0.000919331	0.0112537	0.00549579	0.141684	0.106708	0.121831	0.18244	0.151729	0.0725971
GGB4538_SGB6253	96.8627	0.000248402	0.000653624	0.0013709	0.174334	0.0676071	0.0674521	0.0945108	0.0558603	0.0279638	-0.0194936	0.0248039	0.0486091	0.0380813	0.0125072	0.0319504	-0.0405135	0.0203932	0.0289996	-0.0198664	0.0525454	0.0199306	0.0521659
GGB4538_SGB6256	90.1961	0.000267207	0.00123103	0.00606667	0.132709	0.0709089	0.0331879	0.0809083	0.154492	0.0324836	-0.00630815	0.0199443	-0.0492857	0.00853	0.0240262	-0.00824515	-0.00027529	-0.0133057	-0.0164985	-0.00626442	0.0355898	0.0819353	0.0207375
GGB45697_SGB2042	93.1373	0.00831181	0.00333946	0.00254315	0.0463046	0.0386587	0.02475	0.0756077	0.0914911	-0.0207053	-0.00102848	-0.036593	-0.0155109	-0.00681079	-0.0425834	-0.0603768	0.00790469	0.0132357	-0.00687365	-0.0231492	-0.012678	-0.0419378	0.0721669
GGB4733_SGB6557	97.8431	0	0.000185375	0.000283663	-0.0312299	0.0158628	0.00349899	0.0267666	0.0364926	-0.0176889	-0.0182372	0.0156718	-0.0291515	0.00409302	0.0104053	-0.0459494	-0.0235253	-0.00594234	-0.0153784	-0.00797215	0.0568803	0.00827958	-0.0324927
GGB49217_SGB69046	96.6667	0.00345726	0.00275058	0.00936377	0.0878194	0.11552	0.0801283	0.0585787	0.116755	0.0203793	0.0667438	0.0122306	0.0665286	-0.0691984	0.0845198	0.0548933	0.0768775	0.03509	0.017317	0.0779131	0.0985671	0.0876409	0.00110071
GGB49219_SGB69048	80.1961	0.0152123	0.0249905	0.117617	0.14346	0.12737	0.188924	0.161809	0.193975	0.0114341	0.0511019	0.0219107	0.0217113	0.0903306	-0.0498857	0.00261718	0.0693466	0.0927882	0.108148	0.083522	0.0551946	0.0902396	0.0297901
GGB49229_SGB69060	80	0.00413686	0.0265604	0.0618803	0.286968	0.182348	0.294978	0.329958	0.366242	0.09839	-0.018061	0.10223	0.0703664	0.130719	-0.0376603	-0.00752776	0.0316685	0.199461	0.228147	0.170802	0.155914	0.144137	0.110693
GGB49229_SGB97846	98.6275	0.000159608	0.00246328	2.50857e-05	-0.0167124	-0.0713866	0.00758478	-0.0687296	-0.1021	-0.0146132	-0.0468859	-0.0347118	-0.0405761	0.0159444	-0.0263331	-0.0276799	-0.0118587	-0.0676009	-0.0336418	-0.0704888	-0.0143153	0.0251568	-0.00872467
GGB49339_SGB69240	99.6078	0	0.000492148	0	0.0622472	0.0564955	0.0699154	0.0555687	0.0658001	-8.88624e-06	-0.00286494	-0.0157643	0.0347279	0.0558248	-0.0124824	-0.0131659	0.00354602	-0.02984	-0.0120787	0.0224888	-0.0278614	0.0346513	-0.0339174
GGB4936_SGB6889	93.3333	0.000156456	0.00411724	0.01523	0.314566	0.170296	0.26959	0.2634	0.293321	0.0461599	0.0163131	0.0315373	0.0695804	0.0811264	-0.0429859	0.00997223	-0.00718561	0.1645	0.0965384	0.106943	0.1748	0.103244	0.0827991
GGB4937_SGB6890	78.2353	0.00517964	0.0376693	0.186829	0.39188	0.294033	0.447118	0.430586	0.457512	0.0179007	0.00968721	0.0263694	0.118912	0.0821889	-0.0935838	0.0269693	-0.00316908	0.199976	0.108205	0.216013	0.270787	0.203941	0.125059
GGB4937_SGB6891	72.7451	0.00441638	0.0125162	0.107796	0.215705	0.0906103	0.252533	0.223467	0.220606	-0.0331837	0.0325282	0.0381962	0.00854881	0.0169252	-0.0479671	-0.0036476	0.0119593	0.123623	0.0942946	0.102216	0.0641643	0.059597	0.0546216
GGB49397_SGB69308	75.4902	0.00749364	0.00978302	0.0333772	0.213867	0.198249	0.230544	0.272296	0.322114	0.0760699	0.0172458	0.142311	0.124567	0.137882	-0.0550638	0.0246597	0.0743582	0.277817	0.282591	0.191546	0.110406	0.178423	0.172532
GGB49400_SGB69312	85.8824	0.00206924	0.00196475	0.00795374	0.201779	0.17325	0.217813	0.244804	0.290096	0.0744695	0.0520193	0.11734	0.0627224	0.113464	0.0204174	-0.0090449	0.0650404	0.140459	0.112245	0.120313	0.122452	0.132887	0.143093
GGB49400_SGB97338	93.9216	0.000723769	0.00169581	0.00183603	0.0313106	0.0297185	0.0398837	0.048713	0.0967132	-0.043384	0.0267377	0.0802294	0.0176932	0.0353522	-0.0275596	-0.0259273	0.0307022	0.102672	0.121684	0.0570219	0.105853	0.0776416	0.162665
GGB49401_SGB69314	79.0196	0.00615982	0.0063281	0.0792324	0.217074	0.256302	0.299894	0.275479	0.356088	0.0235106	0.0524463	0.147561	0.148061	0.070422	0.0114876	0.0614089	0.0839772	0.221949	0.19008	0.214962	0.11705	0.185772	0.176395
GGB49434_SGB69353	61.1765	0.010045	0.0278168	0.120311	0.222997	0.169583	0.344268	0.309106	0.324227	-0.0136954	-0.0304098	0.0441139	0.0438554	0.0047951	-0.0462936	0.0523429	-0.0148034	0.146251	0.159118	0.121207	0.0813138	0.188908	0.0661787
GGB49450_SGB69372	98.8235	0.000890209	0	0	0.0275058	-0.0208987	0.0351151	0.0500847	0.0275284	0.036503	0.00315563	0.0295564	-0.00780208	0.0968347	-0.0169535	-0.0828678	0.0178498	-0.0645263	-0.0761132	-0.082197	-0.0692402	-0.048884	0.0583916
GGB49499_SGB123429	98.0392	3.79047e-05	0.000748396	0.000162151	0.053726	0.0793633	0.067732	0.0167877	0.0863639	0.124063	0.00870469	0.0700329	0.0373769	0.179638	-0.0368987	-0.0361321	0.0140709	0.0680806	0.0973366	0.0621733	-0.0117201	0.0597094	0.0405948
GGB49499_SGB69440	89.8039	0.00256821	0.00235164	0.0136581	0.179888	0.212248	0.199399	0.277094	0.27026	0.0342328	0.041493	0.143681	0.0988169	0.0883586	-0.0421655	-0.0332684	0.0434906	0.180501	0.216599	0.162843	0.180019	0.105348	0.182592
GGB49500_SGB69441	98.4314	2.34281e-05	0	0.00490361	0.0272765	-0.0481803	0.0569931	0.0675325	0.0426553	-0.094075	-0.0352738	0.00198919	0.000442769	-0.0877469	-0.075366	0.0399431	-0.0231106	0.0245658	-0.00378429	0.012704	0.0228957	0.0326115	-0.0222226
GGB49504_SGB69447	90.1961	0.000792313	0.00791976	0.023216	0.179342	0.21761	0.188382	0.176479	0.262387	-0.00103043	0.0612161	0.0615241	0.0774877	0.0484925	-0.00253205	0.0564161	0.0800541	0.140983	0.120392	0.130905	0.18056	0.121226	0.110964
GGB49507_SGB69450	99.8039	0	0	0	-0.0200973	-0.0814601	-0.0126499	-0.0131042	-0.0554977	-0.0682606	-0.0343168	-0.0386755	-0.0807996	-0.068658	-0.0481468	-0.0262762	0.0106075	-0.0709884	-0.0976679	-0.0425445	-0.0347546	0.0120402	-0.00377649
GGB49518_SGB69462	96.6667	0	0.0012623	0.00302007	0.026317	0.00922785	0.0655994	0.128308	0.118718	-0.0106347	-0.0466774	-0.000108689	0.00311734	0.0331606	-0.0265767	0.00798505	0.0077176	0.0482699	0.0428239	0.00683202	0.0594004	0.133837	0.0485108
GGB49528_SGB69474	94.902	0.000314859	0.00368684	0.00606858	0.0879913	0.101188	0.0951406	0.133119	0.172621	0.0435449	-0.00743603	0.0649316	0.0790945	0.0986533	0.0256621	-0.0361595	-0.0174235	0.130579	0.169958	0.172651	0.0850771	0.0607942	0.0481498
GGB4964_SGB6927	98.0392	4.07817e-05	0.00201724	0.00214812	0.0689213	0.00507568	0.0423196	0.0623586	0.0464871	-0.0542942	-0.0343156	-0.0779057	-0.000982411	-0.0381708	-0.0773405	-0.031848	-0.0387451	0.0429462	0.056226	0.0593011	-0.00323427	0.00820054	0.0179181
GGB51108_SGB71324	96.4706	0.00051873	0.0246805	0.0140262	0.0791598	0.0138443	0.0578932	0.0567696	0.0956719	0.0465156	0.0089823	0.0178502	0.00637481	0.0630343	0.0146276	-0.0101187	-0.00592718	0.0574887	0.0673491	0.0549026	0.0508636	0.0493712	0.0463763
GGB51109_SGB71325	98.2353	3.02868e-05	0.000793777	0.000746541	-0.0107341	0.0288848	-0.0167968	0.0491936	-0.00103314	-0.0644461	-0.0267258	0.01975	0.00873615	-0.0507511	0.0785947	0.0373491	0.0271052	-0.00682485	-0.00973436	-0.00333088	0.00810552	0.053666	0.0544401
GGB6673_SGB9421	80	0.00457881	0.00354754	0.0050502	0.0175482	-0.00532265	-0.0157544	-0.0275521	-0.0134167	-0.0661091	0.0700369	0.0148602	-0.00922689	-0.0203525	0.000506054	-0.0496737	0.0657828	-0.0589177	-0.0400187	0.000136955	-0.0693938	-0.00634134	0.022202
GGB6673_SGB99879	87.8431	0.00186189	0.00143676	0.00104764	0.0496455	-0.0189218	0.0948758	0.0537139	0.0115268	-0.00937909	-0.0181328	-0.0271447	-0.0595049	0.0382272	-0.0277327	0.01524	-0.0454585	-0.0391365	0.00767362	-0.0339635	-0.040411	0.00949303	-0.0413972
GGB6679_SGB9438	88.6275	0.00186209	0.00360747	0.00452822	0.0315801	0.0144233	0.0207851	0.0172747	0.0084811	-0.0297392	0.0281808	0.0143886	0.0153016	-0.0542855	0.0297822	-0.00316258	0.00793967	-0.014282	-0.068307	0.0405125	0.0525466	0.031537	0.0230787
GGB6813_SGB9727	77.8431	0.00290356	0.0177356	0.0285527	0.212615	0.0873097	0.235975	0.179718	0.227425	-0.032341	-0.0701189	-0.102623	0.0498337	0.0197395	-0.0704496	-0.0734831	-0.109577	0.0337504	-0.0362215	0.0652391	0.141079	0.121194	0.0970894
GGB6813_SGB99807	92.7451	0.000288522	0.00208362	0.0121002	0.142192	0.0147745	0.189886	0.162178	0.155311	-0.0443748	-0.00990065	-0.000430836	0.0386202	0.0104129	-0.0253471	-0.0319779	-0.00738185	0.00698881	-0.0587635	0.0278968	0.121453	0.126377	0.0905199
GGB70967_SGB95921	98.4314	6.56382e-05	0.00117073	0.000594101	0.0357151	-0.0619286	0.0676645	0.0588026	0.0670387	-0.0119656	-0.0195338	-0.00710551	-0.0625749	-0.00097142	-0.085449	-0.0389139	-0.0174005	-0.0369309	-0.0293324	-0.0786625	-0.0056223	0.0663446	0.094279
GGB7107_SGB10420	97.0588	0.00408045	0.000834237	0.00291664	0.0266497	0.0547713	-0.0163582	-0.022285	0.0799984	-0.0393454	-0.0210898	-0.024688	0.0335286	-0.0126437	-0.0275376	-0.0232075	0.0056118	0.0537845	0.065801	0.0615827	0.0175038	-0.051086	0.0353448
GGB71076_SGB96710	85.6863	0.00356928	0.0131675	0.0523272	0.113772	0.087716	0.224199	0.173277	0.21556	0.0103436	0.0650131	0.134575	0.0528797	0.111399	0.0164707	0.00703698	0.0571035	0.13055	0.138409	0.0852025	0.061777	0.116173	0.0996279
GGB71270_SGB97344	71.5686	0.00374857	0.0103265	0.0534719	0.293909	0.168258	0.360464	0.354279	0.375551	0.0183466	-0.0228097	0.0845379	0.106987	0.0564072	-0.0890273	0.0471645	0.00290676	0.234856	0.23426	0.156233	0.142833	0.157761	0.10432
GGB71456_SGB97845	88.0392	0.0011994	0.00489821	0.0210356	0.154968	0.134179	0.215169	0.200154	0.248138	0.0629682	0.0287434	0.0533809	0.0696235	0.169206	0.0117928	0.0307115	0.0352533	0.134316	0.140447	0.067033	0.120104	0.126822	0.148491
GGB72530_SGB99878	80.7843	0.0047374	0.00597887	0.139612	0.360558	0.180139	0.312012	0.276377	0.333961	0.128176	0.0952648	0.0759467	0.0906573	0.139137	0.0226649	-0.0313339	0.0892395	0.138845	0.0820136	0.117164	0.188839	0.175796	0.140223
GGB73508_SGB3593	82.549	0.00215425	0.00743927	0.0245372	0.135314	0.159462	0.163924	0.135643	0.189256	0.0755994	0.0312321	0.0981838	0.0633011	0.0964172	-0.0052796	-0.0115436	0.0276359	0.132551	0.152865	0.079807	0.101505	0.0801558	0.123648
GGB74353_SGB98242	77.451	0.00139101	0.00243541	0.0186405	0.200416	0.188365	0.282711	0.247717	0.298689	0.0437664	-0.0144023	0.0656231	0.125733	0.117887	-0.027674	0.056688	0.0254773	0.22703	0.222132	0.211369	0.152716	0.197283	0.143846
GGB76988_SGB104625	95.6863	0.00619975	0.0183667	0.0166855	0.0553089	0.00493088	0.0705378	0.100328	0.109658	0.0268057	0.00103188	0.0135692	-0.0257124	0.0317631	0.00255192	-0.0103984	0.0106666	0.0443567	0.0485909	0.00371295	0.0713136	0.0996063	0.00259016
GGB88417_SGB135709	99.6078	0.000538053	0	0.0158964	0.0245215	0.0403039	0	0.0729563	0.0560474	-0.01059	0.00547631	0.107444	-0.0127474	0.00354063	-0.00685115	-0.00182172	0.0227309	0.0550086	0.136758	0.0523187	0.0686463	-0.00811003	0.0687259
GGB96297_SGB123797	78.4314	0.00073693	0.012002	0.0218746	0.270431	0.210907	0.362892	0.354361	0.433824	0.11172	0.0180799	0.125256	0.135287	0.151132	-0.0427991	0.0151025	0.0312783	0.284757	0.279194	0.227645	0.129569	0.282634	0.182653
GGB96320_SGB123478	98.6275	0.000145301	0.00172782	0	0.0284219	-0.0544706	0.00312973	-0.0202979	-0.0172422	-0.00897383	-0.0340203	-0.0300469	-0.0319381	-0.0091377	-0.0338092	-0.0190483	0.00781536	-0.00566591	0.0293582	-0.0284468	0.000173906	0.0215562	-0.0290723
GGB96534_SGB136060	94.1176	0.00198603	0.00274824	0.00609779	0.135068	-0.00821082	0.0984715	0.117762	0.131126	-0.0515545	-0.0495976	-0.0473592	-0.0157616	-0.0231322	-0.00695285	-0.0121868	-0.0464004	0.0250312	0.028754	0.0158521	0.0707867	0.000112161	0.108268
GGB96582_SGB123947	92.1569	0.00143911	0.0130745	0.00597812	0.0900502	0.0411467	0.153359	0.152705	0.126932	-0.0121323	-0.0629312	0.0394767	0.0695984	0.0425205	-0.0977035	0.0382643	-0.0162868	0.0914219	0.119819	0.0852491	0.0384363	0.0793572	0.00945171
GGB97306_SGB97924	84.7059	0.00525375	0.00997212	0.032558	0.224701	0.207573	0.255912	0.27651	0.255717	0.00714642	0.00174958	-0.0293866	0.112702	0.0489229	-0.00608886	0.0624997	0.0311219	0.108894	0.0566196	0.164582	0.140654	0.140814	0.137627
GGB97311_SGB5873	42.3529	0.0260475	0.0343601	0.120079	0.361442	0.16916	0.39192	0.39615	0.3455	-0.0217608	-0.0435316	-0.0006521	-0.0265737	0.0020137	-0.0832278	-0.0335438	-0.0407615	0.171979	0.159702	0.137065	0.149576	0.255951	0.0999382
Granulicatella_adiacens	11.3725	0.0558651	0.0861094	0.208017	0.220995	0.159837	0.229149	0.212385	0.190739	0.122699	0.0576749	0.0781988	0.0811045	0.0637006	0.0622092	0.085131	0.050877	0.0781708	0.0277318	0.101769	0.0748977	0.0463752	-0.0390336
Granulicatella_SGB8239	90.9804	0.000293937	0.000287788	0.003744	-0.0360101	0.0012373	0.00703006	0.112725	0.0532801	-0.00358759	-0.00214018	0.0497597	0.0172788	0.000150048	0.0047304	-0.0202067	-0.0199163	0.0428966	0.0386711	-0.0369005	0.00722106	-0.0218318	-0.00407922
Granulicatella_SGB8245	97.2549	0.00077813	0.000355483	0	-0.0532263	0.0131377	-0.0615719	-0.0569829	-0.0500631	0.0473421	-0.0243553	-0.0468555	0.084277	0.0279789	-0.0198649	-0.0675361	-0.0196409	-0.0698202	-0.0900152	-0.0140127	-0.0570836	-0.124244	-0.00209698
Granulicatella_SGB8255	79.4118	0.00217183	0.00240014	0.0028352	-0.0624681	-0.124184	-0.0582212	-0.0918592	-0.099611	-0.0489857	-0.0719997	-0.0326259	-0.0600388	-0.0288984	-0.0428743	-0.0464782	-0.0335183	-0.0836755	-0.0454497	-0.124793	-0.0845048	-0.0504878	-0.014462
Haemophilus_haemolyticus	69.6078	0.0105939	0.00650924	0.00960191	-0.0880087	-0.0656336	-0.112183	-0.0651727	-0.0565143	-0.046736	0.0625726	0.0167253	-0.0300777	-0.0417674	0.0580864	0.0243184	0.0387761	-0.0474462	-0.0994463	-0.0406269	0.0491966	-0.0598199	0.0385601
Haemophilus_parahaemolyticus	95.8824	0.000409873	4.4609e-05	0	-0.0974459	0.0052479	-0.0477789	-0.0569288	-0.0686111	-0.0304999	-0.018673	-0.0168699	0.0545474	-0.00243351	-0.0355165	0.000797678	-0.0332462	-0.031925	-0.00837683	0.00465506	-0.0557363	-0.138897	-0.0390642
Haemophilus_parainfluenzae	23.5294	0.13308	0.212756	0.312368	-0.00461318	0.0473426	0.00330875	0.0320278	0.017237	0.113696	-0.0229317	-0.0153346	0.082277	0.0644662	0.0587757	-0.0316496	0.0315131	0.0584023	-0.0110489	0.0225523	0.0696365	0.009634	0.0478377
Haemophilus_paraphrohaemolyticus	84.3137	0.00847578	0.00616551	0.00676706	-0.130011	-0.106128	-0.19121	-0.133604	-0.153083	-0.0347524	0.0826308	-0.0406821	-0.0376117	-0.027116	-0.00682904	-0.0547364	-0.0310063	-0.151949	-0.187131	-0.111049	-0.0721726	-0.114286	-0.055118
Haemophilus_sputorum	94.902	0.000201583	0.000369076	0.000370427	-0.0495655	-0.0587844	-0.0883774	-0.0824789	-0.104276	0.0170257	-0.0381562	0.00326122	-0.0148241	0.0463184	0.0181799	0.0463088	-0.00627381	-0.00561008	-0.0231378	-0.0509765	0.0133903	-0.0622347	0.073085
Hallella_seregens	79.2157	0.00209938	0.00943628	0.0318497	0.265729	0.237786	0.310893	0.320717	0.421567	0.0795468	-0.00891381	0.0721102	0.0890967	0.121191	-0.0302951	0.0349279	0.00083764	0.20685	0.240511	0.232442	0.136574	0.192412	0.132862
Janthinobacterium_SGB61996	88.4314	0.000615801	0.000349191	7.83225e-05	-0.399706	-0.219535	-0.350859	-0.357523	-0.334722	-0.0374065	0.00884361	-0.0394804	-0.11872	-0.129932	0.0593775	0.0116633	-0.0502271	-0.130765	-0.105545	-0.163203	-0.222929	-0.184698	-0.0852188
Johnsonella_ignava	55.8824	0.0102831	0.0133896	0.0462169	0.179785	0.147508	0.232373	0.158787	0.205502	0.0325923	0.0517514	0.0851251	0.0487984	0.0962826	-0.0150625	-0.0351825	0.0519413	0.15251	0.148189	0.136109	0.0467708	0.120638	0.0588371
Kingella_bonacorsii	21.9608	0.0681823	0.0604574	0.115875	-0.0463618	-0.056099	-0.0223077	-0.0541311	-0.0813837	-0.0147546	-0.0728794	-0.126123	-0.0650912	-0.0656369	-0.0544392	-0.112854	-0.0238026	-0.128836	-0.151083	-0.0866439	0.0146429	-0.105585	-0.0518751
Kingella_denitrificans	55.2941	0.0545475	0.0382631	0.146018	0.116859	-0.0633169	0.092025	0.0915899	0.0292465	-0.0659673	-0.0232009	-0.0952332	-0.0629169	-0.0018929	-0.097001	-0.14376	0.00417608	-0.0625914	-0.0764925	-0.0736998	0.0645709	-0.00251017	-0.0222089
Kingella_SGB99951	81.3725	0.00435536	0.00768929	0.0296064	-0.0322036	-0.0894207	0.0266532	0.0336783	0.00423432	-0.0785512	-0.0869913	-0.0997045	-0.0727185	-0.0292662	-0.079062	-0.125966	-0.0077017	-0.0752486	-0.040821	-0.0579549	-0.00329733	0.00920446	0.0408681
Kingella_SGB99952	93.1373	0.00115089	0.00053225	0.00155502	-0.0589981	-0.0809874	-0.0266027	-0.0759312	-0.0823962	-0.045432	-0.00779657	-0.0320884	-0.0334226	-0.0286907	0.0314656	-0.0606789	0.0434839	-0.123522	-0.125991	-0.104481	-0.0107335	-0.0636321	-0.0551711
Kingella_sp_CICC_24913	76.6667	0.011649	0.0559079	0.304858	0.311063	0.235042	0.241342	0.261424	0.270974	0.0358681	0.130347	0.124373	0.154541	0.0210639	0.0782505	0.0484968	0.13165	0.160444	0.0890255	0.204428	0.212808	0.130349	0.118021
Lachnoanaerobaculum_gingivalis	92.9412	0.00179838	0.000814734	0.00162431	0.0606862	0.0115972	-0.0419667	-0.00967588	-0.0206097	-0.0506434	-0.0478976	-0.05122	-0.0358617	-0.0420436	-0.0735905	-0.0131489	-0.0341521	-0.0303806	-0.0123001	-0.0206441	0.0924377	-0.00821191	-0.0238
Lachnoanaerobaculum_orale	54.1176	0.00609244	0.0154842	0.0398843	0.285662	0.0908249	0.257524	0.260064	0.254255	0.0346463	-0.0165837	-0.0286867	-0.0169965	0.00877275	-0.0319886	0.0246885	-0.00625815	0.0667919	0.0540738	0.0136358	0.152369	0.118646	-0.0179256
Lachnoanaerobaculum_saburreum	23.9216	0.0414668	0.077998	0.159182	0.279824	0.118804	0.283865	0.226115	0.2567	-0.0216406	-0.0531906	-0.0751337	-0.0294274	-0.0249678	-0.076823	-0.0511627	-0.0881503	0.0218537	-0.055023	0.0271764	0.0610001	0.139152	0.0581768
Lachnoanaerobaculum_sp_ICM7	94.902	0.000237841	0.000714917	0.00228754	0.0839864	0.0245988	0.0408805	0.034945	0.0272279	-0.0432105	0.0122986	0.0352343	-0.0200296	-0.0266167	0.0518332	0.0232895	0.0110159	-0.0465687	-0.0444677	-0.0194403	0.0669967	0.0430933	0.00206922
Lachnoanaerobaculum_sp_Marseille_Q4761	77.451	0.00572676	0.00596302	0.0174749	0.0822092	-0.0978535	0.0959139	0.0265294	0.00522217	-0.067704	-0.0635766	-0.0795682	-0.115818	-0.0332457	-0.0562903	-0.0780912	-0.0548808	-0.0974088	-0.101205	-0.0739797	-0.0130953	0.0413067	0.0486754
Lachnospiraceae_bacterium_oral_taxon_096	73.7255	0.0119646	0.0320405	0.0881338	0.175867	0.0653223	0.19423	0.235922	0.227149	0.00854673	-0.0351375	-0.0111442	-0.0193811	0.0451448	-0.0348513	-0.0310929	-0.0714788	0.0553377	0.0896644	0.0177833	0.0331001	0.0810172	0.00741896
Lachnospiraceae_bacterium_oral_taxon_500	85.2941	0.00946522	0.0124235	0.0393732	0.180671	0.205022	0.21117	0.231298	0.33088	0.0514944	0.0234398	0.087148	0.0722005	0.128267	0.0113305	-0.0460121	0.0659068	0.164727	0.220972	0.222388	0.16093	0.111919	0.0405078
Lachnospiraceae_unclassified_SGB3810	77.6471	0.00107555	0.011772	0.0140717	0.309978	0.21189	0.351659	0.333871	0.369832	0.00817071	0.0229611	0.111532	0.0783136	0.132254	-0.0316772	-0.0190606	0.0595362	0.255852	0.26122	0.170411	0.145142	0.168642	0.183075
Lacticaseibacillus_rhamnosus	99.8039	0	0	0.00136094	0.0254084	0.0452326	0.0365181	0.0496889	0.048751	0.026325	-0.00434666	0.017999	0.0956707	0.0205134	-0.0396372	-0.0321177	-0.0126996	0.0359291	0.0535433	0.0524938	-0.0156453	0.0244461	0.0425486
Lactobacillus_crispatus	99.8039	0	0	0.00269708	0.0830346	-0.0326087	0.0942574	0.0672672	0.0597066	-0.0553272	0.091806	0.0283595	-0.000908154	-0.00805654	0.0850035	8.17878e-05	0.0980389	-0.121906	-0.0707196	-0.0182618	0.0651996	0.0242065	-0.0204445
Lactobacillus_gasseri	97.6471	0.000100853	0	0.00179353	0.0917505	-0.0328237	0.109341	0.0969662	0.0572209	-0.0377862	-0.00411213	-0.0195845	0.00564029	0.0739444	-0.0283429	-0.0274542	0.0583768	-0.0697588	0.00502649	0.0201158	-0.0130727	0.00345034	-0.0193651
Lactobacillus_timonensis	99.4118	0	0	0	-0.0197723	-0.0642439	-0.00879849	0.0121411	0.0126452	0.0477434	-0.0725773	-0.0557983	-0.00243826	0.0419213	-0.0181857	0.0111825	0.00125914	-0.0238471	-0.0159207	-0.0193359	-0.0236103	0.0444481	-0.022732
Lancefieldella_parvula	38.6275	0.0578791	0.0460243	0.11787	0.20614	0.0181697	0.18736	0.196521	0.232494	0.023418	-0.0940888	-0.096389	-0.0790873	0.0114347	-0.117058	-0.0688005	-0.0614847	0.0763542	0.0868893	0.0270138	0.0424098	0.065941	0.0269376
Lancefieldella_rimae	35.098	0.0621145	0.150592	0.822829	0.432019	0.319383	0.44061	0.45016	0.478921	0.0652063	0.0754405	0.12522	0.142142	0.105309	-0.00719266	0.100254	0.11081	0.264439	0.236749	0.271542	0.266655	0.276374	0.0807457
Lautropia_dentalis	47.2549	0.0430846	0.200982	0.470978	0.319338	0.282761	0.348699	0.314523	0.400318	0.09105	0.0516714	0.121203	0.188547	0.0459584	0.103498	0.117217	0.105217	0.234758	0.11709	0.254584	0.233122	0.197135	0.106348
Lautropia_mirabilis	19.4118	0.19939	0.153219	0.299439	0.180059	0.0941762	0.160712	0.120128	0.124345	-0.0193277	0.0134141	-0.043795	0.0373744	0.00824514	-0.00625897	-0.0137108	0.039584	-0.0238773	-0.0866646	0.0194949	0.0637353	-0.0478124	0.0188466
Leptotrichia_buccalis	47.8431	0.00809108	0.0363631	0.130626	0.3789	0.198733	0.392542	0.330075	0.404091	-0.0392251	0.0317658	0.0274106	0.0690097	0.0921285	-0.0262424	0.00643928	0.0201466	0.158625	0.113238	0.192635	0.164031	0.237824	0.178497
Leptotrichia_hofstadii	45.4902	0.0163282	0.0303275	0.112353	0.190328	0.128081	0.223983	0.201014	0.213517	-0.074848	0.0490996	0.0211918	0.0917391	-0.0276546	0.0859077	0.0625897	0.0447781	0.0249389	0.00040732	0.140501	0.182829	0.107303	0.0784296
Leptotrichia_hongkongensis	66.4706	0.00533218	0.00471578	0.0236398	0.0741756	-0.0379397	0.0832203	0.0848006	0.0546016	-0.0223602	-0.067559	-0.0828032	-0.0375358	0.000319641	-0.0592743	-0.102085	-0.0749512	-0.0210991	-0.0715898	-0.0329014	0.012838	0.008826	0.0369788
Leptotrichia_massiliensis	83.7255	0.00182127	0.00129568	0.0101771	0.017365	0.051622	-0.000144119	0.0630876	0.0324346	0.0297722	-0.0354199	-0.0192232	0.0423558	-0.0097561	-0.047136	0.0354417	-0.0111352	-0.0433788	0.00147857	0.0186506	-0.00254749	-0.0877569	-0.0700421
Leptotrichia_SGB6069	76.8627	0.0019378	0.00395573	0.0243362	0.307406	0.211303	0.319153	0.306545	0.329713	0.0199648	0.0306904	0.0656819	0.0446204	0.0620258	-0.0849438	-0.0131846	0.0477899	0.120907	0.110942	0.100465	0.167388	0.146155	0.139101
Leptotrichia_shahii	81.7647	0.0100957	0.00300986	0.0118081	0.12564	0.00288211	0.0625561	0.0761112	0.0366873	-0.0171608	-0.0481719	-0.0193886	-0.00405407	0.00127398	-0.04879	-0.028407	-0.0118075	-0.0244339	0.019731	-0.00393162	0.0543344	-0.0269025	0.0508507
Leptotrichia_sp_oral_taxon_212	74.7059	0.0062974	0.00235547	0.0062531	-0.0171517	-0.0585662	-0.0370431	-0.0458723	-0.0830114	-0.0597907	-0.0595883	-0.153019	0.011758	-2.14218e-05	-0.0486831	-0.0932335	-0.0535237	-0.122913	-0.103496	-0.0599391	-0.0596605	-0.122343	-0.0474963
Leptotrichia_sp_oral_taxon_215	88.4314	0.00177645	0.000761914	0.00501598	0.0223904	-0.0255635	0.00748986	-0.0230132	-0.0134102	0.0176052	-0.0367905	0.00051787	-0.0224685	-0.0396485	-0.00927951	-0.00159632	-0.0342115	-0.0198193	-0.00584673	-0.00619024	0.0717739	0.0197298	0.035892
Leptotrichia_sp_oral_taxon_218	97.8431	4.43747e-05	0.000118189	0.00122431	0.0408188	-0.0119143	0.0378911	0.0889228	0.0910299	-0.00470621	0.00585509	-0.00559147	-0.0134192	-0.0582664	-0.00791588	0.00162221	-0.0203321	0.0422327	0.0297402	-0.0210772	-0.0392852	0.0301993	0.009731
Leptotrichia_sp_oral_taxon_221	89.0196	0.000514207	0.000255999	0.00225475	0.02004	-0.0617144	0.0643959	0.0490868	-0.0323214	-0.0969771	-0.0945191	-0.129792	-0.0731266	-0.0730772	-0.0779469	-0.0210105	-0.0732078	-0.0693611	-0.0966405	-0.0564244	-0.0823404	0.0261038	-0.0229758
Leptotrichia_sp_oral_taxon_223	81.3725	0.00190015	0.00279889	0.00875864	0.110021	0.0481843	0.0566288	0.019821	0.0112436	-0.0645533	0.0343507	0.0415783	-0.0283177	-0.0212767	0.02586	-0.0210464	0.0311248	0.04025	0.0262036	0.0199455	-0.0409571	0.0445607	0.0568263
Leptotrichia_sp_oral_taxon_498	59.2157	0.00822629	0.0226903	0.0604636	0.246576	0.115949	0.209911	0.239922	0.214013	-0.0467327	0.0125084	0.000727499	0.00672816	-0.0602638	-0.00748328	0.0639022	-0.0199713	0.0995671	0.0755407	0.0776382	0.0519261	0.160616	0.023081
Leptotrichia_sp_oral_taxon_847	93.1373	0.000606575	0.00276986	0.00320783	0.093077	0.0305114	0.099502	0.113097	0.0935803	0.0317712	0.015128	0.0550264	0.021258	0.0370577	0.0127991	-0.0328736	0.0185197	0.0108558	0.0336428	0.0404654	0.0761375	0.00228119	0.00956488
Leptotrichia_sp_oral_taxon_879	97.451	5.55539e-05	0.000149878	0.00115868	0.0195231	0.0365369	0.0742202	-0.00568038	0.0419395	-0.00143638	0.0358838	0.0122411	0.00351677	0.010086	0.00464929	-0.0205385	0.0155802	0.0304361	0.039929	0.0556263	-0.0765156	0.0594019	0.0451411
Leptotrichia_trevisanii	77.451	0.00220005	0.00713484	0.00785857	-0.0175116	-0.0147862	0.0124257	-0.0175445	-0.0229563	0.0043847	0.00913548	0.024883	0.020834	0.0709112	0.00534839	-0.077853	0.0283215	0.0416058	0.0238666	0.0572412	-0.0174251	0.0398317	-0.0887262
Leptotrichia_wadei	43.1373	0.0168505	0.0315309	0.0876786	0.175474	0.0774939	0.17392	0.168062	0.145618	-0.0223346	-0.0043015	-0.0283585	-0.0311356	-0.0256845	0.00391197	0.00790957	-0.00988481	-0.0123314	-0.00425722	0.0437974	0.0741894	0.0869718	0.0292764
Ligilactobacillus_salivarius	97.8431	0	0	0.00105719	0.0344789	-0.0635148	0.0482613	0.058242	0.0228725	-0.0247414	-0.0895182	-0.0805334	-0.0218647	0.000869152	-0.0729942	-0.100924	-0.0245673	0.00427456	0.0735941	-0.0162158	-0.110412	-0.0199509	0.0433477
Limosilactobacillus_fermentum	95.8824	0.00423677	0.00117039	0.0016349	0.0254397	-0.0363903	-0.0325246	0.0162809	-0.0278016	0.110124	-0.0896503	-0.0412456	0.0119394	0.0456299	-0.0820723	0.0494945	-0.048675	-0.0441142	0.0109089	-0.00329406	-0.0742768	-0.105092	-0.0562315
Limosilactobacillus_oris	98.8235	0	0	0.000246298	0.0340348	-0.0295045	0.0471544	0.0637833	0.0531982	0.0407008	-0.0586822	-0.0363417	0.0235282	0.0597284	-0.0170585	-0.0499543	0.0178386	-0.0371665	-0.0130444	0.00533845	-0.0128827	0.0419808	-0.006092
Limosilactobacillus_portuensis	96.0784	0.00515086	0.00439494	0.00193436	0.116851	0.0279459	0.0779206	0.0656512	0.111425	0.0220694	-0.0155478	0.0222483	0.0277902	0.0217416	-0.0433994	-0.0123687	-0.00983313	0.0115216	0.0627554	0.0538643	0.0389508	-0.0361678	0.0390534
Limosilactobacillus_urinaemulieris	99.2157	0	7.02624e-05	0	0.0513522	-0.032522	0.0520563	-0.00492272	-0.00882479	-0.024757	-0.0448473	-0.0560889	-0.0386976	0.0587778	-0.0351035	-0.0721964	-0.027783	-0.0336961	0.0192511	-0.0117409	-0.0892571	-0.0508469	0.00169696
Limosilactobacillus_vaginalis	95.2941	0.00310124	0.00701137	0.00337848	0.074633	-0.013869	0.049192	0.0243531	0.00636197	0.0187573	-0.00201954	0.00377065	0.034361	0.00638319	-0.0219658	-0.000377417	0.0399649	0.0519226	0.0485362	0.0360734	0.0493226	0.0143827	-0.0401734
Megasphaera_micronuciformis	54.7059	0.0167486	0.0513876	0.135549	0.274656	0.137937	0.231693	0.340216	0.261392	-0.0519605	0.00454542	0.00409833	-0.0206685	-0.00248272	-0.030484	-0.00884495	0.0283918	0.0867213	0.0945894	0.0590633	0.130264	0.137918	0.0393488
Metamycoplasma_salivarium	97.8431	6.58859e-05	0	0.000266417	-0.0822131	-0.0429266	-0.0399969	-0.00373841	-0.0856562	-0.00466203	-0.0258713	-0.0114354	-0.0550386	0.0303239	-0.056157	-0.0101823	-0.0397675	-0.0311901	-0.0127444	-0.0200767	-0.041237	0.0007196	-0.0849252
Mitsuokella_sp_oral_taxon_131	87.8431	0.0106603	0.00898553	0.0088195	0.083835	-0.0212724	0.0586891	0.107112	0.069131	0.0674494	-0.0222063	-0.0361324	0.00647675	0.0343439	-0.088027	-0.00148435	0.0281004	0.0455512	0.0399802	-0.00901737	0.0780194	0.0142825	-0.0116274
Mogibacterium_diversum	90.5882	0.000526943	0.00102492	0.00824753	0.272845	0.196387	0.239379	0.277795	0.316482	0.101008	0.0105573	0.133451	0.0932875	0.118681	-0.0186724	0.0929142	0.0471354	0.222076	0.209542	0.174724	0.0978613	0.16311	0.0166938
Mogibacterium_pumilum	98.4314	0.000198547	0.00530836	0.00255516	0.0721792	0.0222493	0.0658113	0.0711594	0.0421857	-0.0372869	-0.0336119	-0.092635	0.0156453	-0.0173759	0.0134526	0.0335818	0.0234226	-0.0945474	-0.0864302	-0.00803253	0.00285987	-0.0234102	0.0257195
Mogibacterium_SGB3923	79.2157	0.000711175	0.00383182	0.00865701	0.120256	0.158638	0.182278	0.220576	0.23377	0.062874	0.031286	0.0857363	0.0784749	0.0388883	0.0951299	0.0614908	0.0495337	0.21134	0.190671	0.164673	0.134992	0.12586	0.0477886
Mogibacterium_timidum	71.3725	0.00448094	0.0167579	0.0356204	0.28372	0.210236	0.314895	0.287843	0.369775	0.0166184	0.0508972	0.130968	0.107273	0.0775272	0.0389177	0.0615744	0.0587258	0.223466	0.230858	0.212267	0.0907726	0.240193	0.143802
Neisseria_bacilliformis	52.9412	0.0710215	0.085573	0.43186	0.228181	0.121323	0.298997	0.250069	0.252254	0.0218166	-0.020104	-0.010308	0.0217157	0.0294658	0.0153824	0.0015147	0.044888	0.0650811	0.0154341	0.0915774	0.228768	0.157605	0.0707952
Neisseria_cinerea	88.6275	0.0250775	0.0059033	0.00595064	-0.0460721	0.0429351	-0.0553841	-0.0216811	-0.000284114	-0.0160637	0.0394687	-0.0110085	0.0976574	-0.00977568	0.0221687	-0.0543654	-0.00583099	-0.0738075	-0.0848618	-0.0366279	-0.080112	-0.135375	0.0588913
Neisseria_elongata	30.7843	0.160483	0.190351	0.737314	0.219686	0.0762326	0.233901	0.229082	0.147159	-0.035417	-0.0326332	-0.0388128	0.0475233	0.00812435	-0.0631828	-0.0349048	0.00133587	0.044776	-0.0362438	0.0623641	0.144031	0.0422895	-0.00577291
Neisseria_SGB9428	86.0784	0.000729048	0.0085899	0.0601801	0.296148	0.210962	0.23297	0.239177	0.307997	0.0122627	0.0200451	0.0435636	0.0727225	0.0389507	-0.0157264	0.0399568	0.0139419	0.162795	0.132519	0.188682	0.117002	0.130199	0.174508
Neisseria_sicca	19.8039	0.219486	0.392875	0.996034	0.163001	0.0534605	0.163442	0.155122	0.138485	0.00989113	-0.0056684	0.0166362	0.0092543	0.0234265	-0.00375647	0.00362963	0.0328415	-0.0716154	-0.0456591	0.00935645	0.078671	0.0644321	0.021534
Neisseria_sp_KEM232	97.8431	0.000604022	9.56714e-05	0.000427591	0.0246836	0.0471091	0.031961	0.0300906	0.042629	0.00310056	-0.0419427	0.00964728	0.0400963	0.034982	0.0362852	0.0148456	-0.0624982	0.0545052	0.0115913	0.0408119	-0.013319	-0.074231	-0.00256754
Neisseria_sp_oral_taxon_014	45.098	0.0473069	0.0640289	0.205127	0.124835	0.022581	0.17603	0.156197	0.211385	-0.0109335	0.0147615	0.0296663	-0.0357151	0.0294282	-0.0393885	-0.137432	0.0212425	0.0258386	0.00824025	0.0237094	0.142799	0.113115	0.0978661
Neisseria_subflava	49.0196	0.02257	0.0342609	0.076291	0.0842252	0.0531865	0.0136338	0.0331902	0.068987	-0.00294096	0.0425071	-0.0100848	0.106068	-0.0203849	0.0211132	0.035865	0.0301827	-0.0104465	-0.0948998	0.0350849	0.103254	-0.0264526	0.0121846
Olsenella_phocaeensis	99.2157	0	0	0.000904088	0.0878283	-0.013001	0.0986495	0.11431	0.13276	-0.00526078	-0.0171651	-0.00716077	0.0497345	0.0178644	0.0162425	0.0257337	-0.0153983	0.0190549	0.0261407	0.0414418	-0.0143562	0.0453314	0.0281803
Olsenella_profusa	96.4706	0.00362498	6.09894e-05	0.00095352	-0.01448	-0.0145551	-0.0468619	-0.0144938	0.0427187	0.0383057	-0.0161502	-0.0300562	0.072997	0.0244423	0.0302625	0.024948	0.0111901	0.0694865	0.0662993	0.0593237	0.104161	0.025241	-0.00468189
Olsenella_SGB72635	95.8824	0.000123161	0.000211112	0.00288332	0.0533758	0.026723	0.0616652	0.000827381	0.0715625	0.0107158	-0.0128455	0.035614	0.0138747	0.0683043	-0.0266859	-0.0320651	-0.0133486	0.0856463	0.0852191	0.0613364	0.00749635	0.0487206	0.00573547
Olsenella_sp_oral_taxon_807	18.4314	0.0792797	0.164906	0.523759	0.441642	0.270262	0.506139	0.444636	0.447243	0.00773835	-0.015932	0.0784224	0.0909463	0.0893257	-0.1263	0.0260675	0.0384828	0.284653	0.305088	0.289664	0.185174	0.301829	0.076374
Olsenella_uli	82.9412	0.000540641	0.00952762	0.0682688	0.303728	0.0871884	0.247322	0.260672	0.272776	0.0140354	-0.060778	0.0170099	0.0486309	-0.00264429	-0.120518	0.0234566	-0.0457833	0.134963	0.122243	0.0474246	0.11387	0.20117	0.0926143
Oribacterium_asaccharolyticum	99.2157	1.19722e-05	0	0.000162556	0.106724	0.0854996	0.0687619	0.0418897	0.0999978	0.012456	-0.0714997	-0.0575182	0.053991	-0.0119676	-0.0175312	-0.00271069	-0.0436431	0.0215873	0.0278175	0.0409166	0.0462501	0.0270078	0.098075
Oribacterium_SGB5283	98.6275	2.85412e-05	0.000126875	0	-0.060587	-0.0386319	-0.172924	-0.145928	-0.148825	-0.0408632	0.0172044	0.0306459	0.00345159	-0.0342253	0.0110049	0.0416349	-0.0198754	-0.0148325	-0.014826	-0.0207122	0.0606596	-0.0115464	-0.0479639
Oribacterium_sinus	88.0392	0.000722992	0.00155405	0.00617103	0.075928	0.0751521	0.092924	0.129805	0.160894	-0.0291025	-0.00407918	-0.0303877	0.0417487	-0.00215481	0.0145449	0.0535175	-0.0534606	0.0359532	0.0117977	0.0324375	0.0247906	0.005172	-0.0521664
Oribacterium_sp_oral_taxon_078	30	0.0240601	0.0571687	0.155031	0.352925	0.330841	0.386909	0.371751	0.399925	0.0702878	0.0152726	0.131761	0.146627	0.0564261	-0.0700806	0.0861499	0.0366169	0.30038	0.308778	0.307557	0.14263	0.250022	0.00642406
Oribacterium_sp_oral_taxon_102	94.7059	0.00121488	0.000795508	0.00989798	0.129424	0.0575373	0.148677	0.174239	0.202923	-0.0373984	-0.0442257	-0.0267208	0.0518521	-0.0443823	-0.0288507	0.0577687	-0.022038	0.0232872	0.00635191	0.0252362	0.0458868	0.0692782	0.11013
Ottowia_sp_Marseille_P4747	66.4706	0.00838584	0.105637	0.995649	0.443373	0.35708	0.47292	0.485614	0.505982	0.0520964	0.0785231	0.126056	0.203334	0.106465	-0.0217229	0.0791113	0.0868065	0.291612	0.211041	0.283044	0.29856	0.24918	0.195658
Parascardovia_denticolens	92.549	0.00927957	0.00141116	0.00171206	0.0467317	-0.0284216	-0.00450172	0.0491784	0.0532001	0.147873	-0.0671776	-0.0185768	0.0285906	0.0621342	-0.00994136	0.00369479	-0.004239	0.0751636	0.103141	0.0525426	0.0667247	0.0221069	0.00635713
Parvimonas_micra	47.8431	0.00900509	0.033409	0.0829455	0.293223	0.248188	0.376558	0.309818	0.383406	-0.046735	-0.0181505	0.0370077	0.0769379	0.0180498	-0.136956	-0.0192732	0.0262344	0.158712	0.215667	0.187951	0.11601	0.193945	0.113342
Parvimonas_sp_oral_taxon_110	95.4902	0.000221886	8.81545e-06	0.0001876	-0.0679955	-0.0772284	-0.0392062	-0.0288443	-0.0775317	-0.106315	-0.0759175	-0.080064	-0.172136	-0.0728094	-0.0716711	-0.0431258	-0.0514618	-0.0456896	-0.00610124	-0.114793	-0.0284004	-0.0738322	-0.0417907
Pauljensenia_hongkongensis	24.7059	0.0778586	0.0756075	0.186618	0.289401	0.0956331	0.267935	0.242001	0.225479	-0.0568112	-0.0504016	-0.0288978	-0.000854114	-0.0117119	-0.0806315	-0.00787572	-0.073187	0.0157134	-0.0130855	0.0450565	0.118524	0.0721884	0.0215598
Peptidiphaga_gingivicola	67.451	0.0260976	0.0366661	0.061471	0.0238428	0.0346587	0.0763604	0.0827516	0.0846993	-0.066578	0.0118353	0.0268434	-0.017705	-0.022144	0.00841535	0.0246776	-3.80417e-05	0.0608414	0.00734869	0.0465742	0.0701133	0.0815689	0.0900324
Peptidiphaga_SGB15895	81.3725	0.00331421	0.00326334	0.0140443	0.133825	0.0595284	0.144679	0.107479	0.125114	0.0174825	0.0316497	0.0236456	0.0978101	0.0438919	0.0184907	-0.0210667	0.0486226	0.0884169	-0.0173694	0.107022	0.0716956	0.0244654	0.0428599
Peptidiphaga_SGB69229	95.098	0.00185158	0.00874836	0.00544993	0.246207	0.0534392	0.0789458	0.109579	0.12537	0.121112	0.0138502	0.0510568	-0.00270459	0.120506	0.00683473	-0.0565051	0.000266547	0.123377	0.101592	0.0707632	0.0479855	0.0699965	0.0646059
Peptoanaerobacter_stomatis	78.2353	0.000714895	0.00561526	0.0174198	0.327219	0.282454	0.404234	0.410271	0.443408	0.0824981	0.0471103	0.129762	0.131762	0.112871	-0.0612399	0.0317977	0.0801234	0.26034	0.264471	0.209957	0.211108	0.237047	0.147905
Peptostreptococcaceae_bacterium_AS15	97.2549	0.000219328	0.00155783	0.00156752	0.0421401	0.0307061	0.0928103	0.0368377	0.0656049	-0.0921893	-7.26092e-05	0.0163327	0.018479	-0.0712133	0.00653291	0.0246612	0.030583	-0.0265933	-0.0229676	0.010435	0.0455662	-0.0492447	0.0403457
Peptostreptococcaceae_bacterium_oral_taxon_113	97.8431	0.0001647	0.0089775	0.00283496	0.085475	0.00288947	0.0839319	0.0560568	0.0469475	-0.00489582	-0.00638091	0.0568869	-0.0400141	0.0380363	-0.0454462	-0.0602957	-0.0326494	0.0343127	0.115065	0.028056	0.0497008	0.0440213	0.0531837
Peptostreptococcaceae_unclassified_SGB6621	99.4118	0.000124541	0	0	-0.0342244	-0.0351291	-0.00179436	-0.0198914	-0.0586439	-0.0484057	0.135265	0.0499226	-0.0397598	-0.00669435	-0.0457829	-0.0242319	0.0503832	-0.104568	-0.0597047	-0.0308885	-0.0675524	-0.141095	-0.0556582
Peptostreptococcaceae_unclassified_SGB6622	68.2353	0.00527296	0.00493088	0.0181127	0.167008	0.122438	0.188446	0.16732	0.14452	0.0143855	-0.031995	-0.00312603	0.0305242	0.048108	-0.0751387	-0.00306127	-0.0294626	0.105433	0.0958644	0.0947661	0.00936119	0.0221429	-0.00769398
Peptostreptococcus_SGB749	99.8039	4.11335e-05	0	0	0.0185496	0.00736651	0.0054132	-0.00439649	0.0058846	0.0183995	0.0118977	0.0334981	0.0543811	0.00916965	0.0181407	0.0162474	0.0304352	-0.0180075	0	0.0280758	0	-0.0727591	0.0387077
Peptostreptococcus_stomatis	68.2353	0.012101	0.0567804	0.12589	0.346618	0.300314	0.392728	0.402401	0.438321	0.122271	0.0238441	0.13633	0.137275	0.151546	-0.0492906	0.0549124	0.063862	0.303604	0.309086	0.260127	0.228166	0.249829	0.132671
Phocaeicola_abscessus	84.5098	0.00222794	0.0314798	0.0321235	0.228079	0.0921833	0.245033	0.285712	0.297389	-0.00896135	0.00928159	0.144975	0.0488157	0.0598694	-0.0992286	0.0345213	0.0238391	0.144571	0.198067	0.0917712	0.063164	0.176852	0.0964074
Porphyromonas_bobii	25.098	0.225355	0.401473	1.35015	0.300572	0.278226	0.318898	0.30864	0.372849	0.0372538	-0.0309986	0.00529117	0.167218	0.0331839	0.00957421	0.0583904	0.0191727	0.103319	-0.0028015	0.173988	0.269997	0.0884448	0.00232573
Porphyromonas_catoniae	43.9216	0.0527839	0.0625496	0.267663	0.198979	0.0982949	0.216489	0.170529	0.182489	-0.0614006	0.0155233	0.0264205	0.0466636	0.0214681	-0.0471638	-0.0870395	-0.00105306	0.066989	0.038775	0.0793076	0.0907592	0.0710012	0.0413557
Porphyromonas_endodontalis	38.6275	0.164016	0.620174	1.13348	0.327977	0.358139	0.475177	0.413892	0.47773	-0.030222	0.032908	0.161756	0.188484	0.102493	0.0287477	0.0650205	0.0792454	0.286631	0.268996	0.325738	0.180051	0.224967	0.170977
Porphyromonas_gingivalis	0	0.251705	0.800331	2.29638	0.587412	0.451979	0.643013	0.582634	0.676769	0.0422223	0.0397091	0.166103	0.207004	0.142554	-0.0337943	0.0717353	0.0675982	0.375269	0.349998	0.404828	0.307225	0.35938	0.158008
Porphyromonas_SGB2015	99.0196	0	0.000589343	0.00404754	0.086581	0.0355218	0.0396977	0.0727128	0.0219776	-0.0564646	0.00435061	-0.0103873	0.03661	-0.00284737	0.0429321	-0.0032754	-0.0175249	0.0124709	-0.0367807	-0.00312319	0.0325352	0.0842129	0.0458147
Porphyromonas_sp_oral_taxon_275	81.1765	0.0209575	0.0194256	0.0574773	0.127305	0.0781457	0.104043	0.12909	0.166642	-0.056942	-0.0242192	-0.0474153	0.00295834	-0.0126412	-0.0778699	-0.0205749	-0.0288025	-0.00642603	-0.00297277	0.0339675	0.119382	0.0725961	0.0827563
Porphyromonas_sp_oral_taxon_278	55.098	0.0497094	0.10239	0.372444	0.286048	0.220166	0.357902	0.347435	0.368303	-0.0728783	0.0387081	0.0792835	0.0935359	-0.0184548	-0.0206385	0.045899	0.0259612	0.13841	0.104841	0.185182	0.26789	0.199908	0.0700314
Prevotella_baroniae	78.0392	0.00243978	0.0131996	0.0638586	0.292213	0.208519	0.324159	0.361089	0.362551	0.0841916	-0.024361	0.116948	0.122564	0.0889222	-0.0747924	0.00843476	0.00243221	0.217675	0.226547	0.174122	0.134459	0.22269	0.196593
Prevotella_buccae	73.3333	0.00227361	0.00809593	0.0223803	0.255885	0.108	0.250167	0.262917	0.261284	0.108813	-0.0668579	0.0283675	0.0691656	0.110849	-0.104856	-0.0253847	-0.0191903	0.141396	0.148929	0.089336	0.0886453	0.182428	0.0705096
Prevotella_conceptionensis	27.451	0.0797977	0.184492	0.510997	0.337314	0.318861	0.411139	0.297053	0.403573	0.0512698	0.0243389	0.0965391	0.13554	0.115871	-0.00287686	0.0266456	0.0566391	0.236883	0.207153	0.248357	0.222615	0.26347	0.0750472
Prevotella_denticola	25.8824	0.305792	0.81894	2.58165	0.356208	0.307261	0.397698	0.39262	0.435808	0.0342933	0.0108088	0.0882565	0.125076	0.032352	-0.0402904	0.106331	0.0640756	0.242989	0.218066	0.294626	0.230622	0.28513	0.052695
Prevotella_enoeca	85.098	0.000876351	0.00694216	0.021905	0.218254	0.148632	0.267193	0.29759	0.331038	0.0727243	0.0197201	0.11465	0.124709	0.134901	0.0152103	0.0812227	0.0773382	0.233667	0.227268	0.141893	0.103636	0.222221	0.0645494
Prevotella_fusca	94.902	0.00360433	0.00300696	0.00777193	0.0680665	0.0367228	0.00860301	0.0756202	0.0784783	-0.077944	-0.0528548	-0.0324182	0.00854808	-0.0462223	-0.0780928	-0.0192287	-0.0775489	-0.032094	-0.0216817	-0.0459852	0.00889283	-0.0216847	-0.00617931
Prevotella_histicola	75.098	0.0381155	0.0219859	0.0611083	0.0122944	-0.0789323	0.00864809	0.0368059	0.0217366	0.000362141	-0.0750553	-0.160339	-0.08599	-0.0478188	-0.115975	-0.040749	-0.0665932	-0.117095	-0.0766198	-0.0851012	-0.060118	-0.00904392	0.0171247
Prevotella_intermedia	65.8824	0.0616161	0.218465	0.469358	0.255144	0.172135	0.333419	0.318577	0.350017	-0.0498768	-0.0612224	0.0146115	0.0609718	0.0751117	-0.158814	0.00208943	-0.0120966	0.19371	0.216528	0.166554	0.153945	0.192746	0.0913453
Prevotella_jejuni	93.3333	0.00184407	0.00185784	0.00533829	0.0309635	0.0603768	0.05607	0.04341	0.0632699	0.0253405	-0.00613531	-0.000990573	0.0402967	-0.0570366	-0.0301223	0.0154446	0.0213113	0.0368448	0.0459417	0.000286518	0.00430398	-0.00382143	0.0342871
Prevotella_koreensis	85.8824	0.0145414	0.0281409	0.0777035	0.203352	0.198728	0.212532	0.258456	0.280258	0.0208522	-0.0147332	0.092565	0.0994322	0.132449	-0.0156569	0.0213089	0.0131506	0.174366	0.184213	0.209248	0.124616	0.0917138	0.0140155
Prevotella_loescheii	45.8824	0.0662858	0.0636961	0.161723	0.0502045	0.0631301	0.109203	0.0650681	0.0813198	-0.0796283	0.0208369	0.000580927	-0.000643355	-0.070763	-0.0774774	-0.0832456	0.0502389	-0.0060756	-0.0218605	0.0327316	-9.34275e-05	0.0450733	-0.0430691
Prevotella_maculosa	13.5294	0.0625355	0.108928	0.276963	0.422175	0.267413	0.476982	0.409488	0.438067	0.0163451	-0.0173046	0.0501444	0.0627344	0.0696139	-0.0889387	0.0473559	0.0162055	0.209784	0.225266	0.212201	0.223898	0.254514	0.0890059
Prevotella_marshii	59.6078	0.00668921	0.0271789	0.0837827	0.339728	0.230936	0.390542	0.375409	0.36774	0.0253951	-0.0063462	0.124439	0.131912	0.0523966	-0.0411139	0.0925033	0.0320544	0.229898	0.247082	0.203797	0.17371	0.236611	0.110125
Prevotella_melaninogenica	17.0588	0.125266	0.200589	0.614486	0.316946	0.156474	0.314359	0.304441	0.288904	-0.0760592	-0.0887997	-0.0862722	-0.0465073	-0.0207849	-0.0649698	0.00729168	-0.0742494	-0.0262133	-0.0374606	0.04453	0.115242	0.160743	0.0440361
Prevotella_micans	62.1569	0.0266529	0.0379734	0.133801	0.342114	0.217217	0.350912	0.323617	0.353392	-0.00232095	-0.0110892	0.0853831	0.0665791	0.0547321	-0.073951	0.0149651	0.00593496	0.20091	0.190626	0.168966	0.193591	0.242305	0.132499
Prevotella_multiformis	75.2941	0.01028	0.0819657	0.370627	0.237304	0.188119	0.347339	0.317282	0.337663	0.0162279	0.00141372	0.0769438	0.111496	0.131151	-0.0505365	0.00973609	0.0177299	0.24118	0.178569	0.218858	0.154066	0.156403	0.158489
Prevotella_multisaccharivorax	97.6471	0	0.000136767	0.000369333	0.0324182	-0.0224248	0.0450645	0.0257655	0.0247087	0.0122469	-0.0619147	-0.0484557	0.0188643	0.00920307	-0.112641	-0.0465681	0.00782573	0.0577616	0.0660558	0.00539586	0.0666373	0.0499242	-0.0130189
Prevotella_nanceiensis	90.7843	0.00146956	0.00125895	0.00707883	0.0503372	0.0112818	0.0784557	0.125135	0.0926926	0.0153231	-0.043911	-0.0101826	-0.0333006	0.000999719	-0.0154282	-0.0124743	-0.0180169	-0.0565147	-0.0581704	-0.0548546	0.0895259	0.0446913	0.0469011
Prevotella_nigrescens	16.0784	0.171168	0.473043	1.30727	0.420976	0.371228	0.491836	0.423737	0.496235	0.0614141	0.0352893	0.101419	0.157875	0.0811865	-0.032722	0.0744152	0.0586361	0.302969	0.277105	0.299084	0.230967	0.278754	0.0892966
Prevotella_oralis	66.2745	0.00531069	0.0579891	0.115024	0.352739	0.259399	0.446414	0.452597	0.468188	0.0802083	0.0140334	0.148084	0.127807	0.178099	-0.0845139	0.00396663	0.033285	0.256348	0.278091	0.212405	0.198554	0.251228	0.135644
Prevotella_oris	9.41176	0.223177	0.372588	1.11882	0.386845	0.328554	0.458795	0.388707	0.455385	0.024531	-0.0216512	0.0460569	0.118091	0.0722039	-0.0778682	0.0894363	0.0387237	0.205804	0.187152	0.259663	0.150496	0.29351	0.0344068
Prevotella_oulorum	13.3333	0.134107	0.20003	0.64638	0.398902	0.250073	0.410911	0.380824	0.388057	0.0151461	-0.0687975	-0.0414896	0.0604824	0.000963531	-0.049465	0.0926703	-0.0184998	0.171319	0.13696	0.195346	0.176615	0.20629	0.0557226
Prevotella_pallens	76.8627	0.00898661	0.0216056	0.0289888	0.155302	0.0344572	0.116299	0.126868	0.0967226	-0.0095901	-0.00972994	0.0184106	-0.0489063	-0.0389379	-0.102505	-0.0632953	0.020131	0.0124493	0.00624125	-0.0318997	0.0671524	0.0501213	0.0272277
Prevotella_pleuritidis	51.5686	0.0308128	0.107641	0.230028	0.235602	0.236905	0.344206	0.300497	0.356979	0.0447773	0.0230814	0.138319	0.0774512	0.108089	-0.0737403	-0.0137548	0.0350899	0.180748	0.251934	0.193629	0.0626958	0.190334	0.186938
Prevotella_saccharolytica	37.2549	0.0345242	0.0353285	0.105637	0.334145	0.186693	0.293358	0.229219	0.261524	-0.0610874	-0.0218247	-0.0163541	0.0584272	0.0251684	-0.0976489	-0.000887308	-0.0283645	0.123969	0.06255	0.128152	0.108711	0.13997	0.0468833
Prevotella_salivae	38.4314	0.0506268	0.0770873	0.177532	0.276823	0.0942038	0.223979	0.246936	0.196862	0.0174343	-0.0441571	-0.100098	-0.0424421	-0.00572824	-0.0966147	0.021029	-0.0129084	0.0207055	0.0136573	-0.00402105	0.0447348	0.139588	-0.0480936
Prevotella_scopos	99.2157	0.000289917	0	8.29467e-05	0.0149909	0.0282444	0.0476627	0.0511557	0.0599057	0.0213269	0.00854271	-0.00408591	0.0618253	0.0161214	0.0224565	-0.0246843	0.0056099	-0.0255767	-0.0247539	0.0240222	-0.0137515	-0.029704	0.0516819
Prevotella_SGB1459	47.6471	0.0683115	0.13412	0.49157	0.33832	0.225294	0.324221	0.255966	0.302991	-0.0467385	0.09104	0.068615	0.0697638	-0.00100861	0.0327967	0.0712087	0.0637907	0.110151	0.058928	0.167913	0.252324	0.182246	0.0432061
Prevotella_SGB63829	98.6275	0	0.00664777	0.00388647	0.0628479	0.0428664	0.0600708	0.0624827	0.0983097	-0.00445116	0.000455426	-0.0559254	-0.00122634	-0.0320805	0.0384898	0.0250945	0.0265595	0.0389391	0.0139321	0.0342912	-0.00433354	0.0682992	0.0577269
Prevotella_SGB98239	93.3333	0.0031466	0.00180599	0.0024055	-0.0118181	-0.0138474	0.0299239	0.00703197	-0.0177135	-0.0439544	-0.0396664	-0.049889	-0.038402	-0.0410682	-0.0365396	-0.0671602	-0.0176831	-0.03666	-0.0228916	0.0108041	-0.0598567	0.037348	0.0186585
Prevotella_SGB98243	90.5882	0.00223709	0.023849	0.0318699	0.185854	0.134022	0.258917	0.271208	0.229274	-0.0296914	-0.034846	0.0110424	0.0649101	0.0151969	-0.023612	-0.0514209	-0.0142625	0.0831606	0.0822856	0.146631	0.0853416	0.139876	0.0425981
Prevotella_sp_HJM029	98.6275	0	0	6.93609e-05	0.0349509	-0.0423328	0.0217906	0.0300441	-0.0169242	-0.0371673	-0.00292127	-0.00796427	-0.00736126	-0.0182824	-0.022531	-0.0209402	0.00422125	0.015176	0.0157158	-0.0106561	-0.0215238	-0.000345982	0.00836792
Prevotella_sp_oral_taxon_299	99.4118	0.000276612	0.000124413	0	-0.0502138	0.00348998	-0.0108471	-0.0236338	0.0625439	0.000652055	-0.0478915	-0.0530672	0.0229503	-0.0404537	0.00761579	-0.000892595	-0.14019	-0.0714338	-0.0687081	-0.0462485	-0.0726854	-0.0983716	-0.0349495
Prevotella_sp_oral_taxon_376	86.6667	0.000551582	0.0128114	0.00925019	0.230424	0.110413	0.20538	0.193272	0.200353	0.0516331	-0.0722827	0.0362091	0.0479117	0.0525946	-0.0703732	-0.030136	0.0156207	0.0459614	0.0723637	0.0476809	0.0818125	0.143198	0.0250683
Prevotella_sp_oral_taxon_475	76.2745	0.00461204	0.00846959	0.0514036	0.274325	0.172957	0.308733	0.314232	0.306185	0.0482753	-0.00625211	0.0131887	0.0511782	0.0560823	0.017374	0.0912528	-0.0049455	0.11175	0.0714621	0.0792754	0.106443	0.191885	0.187661
Prevotella_sp_oral_taxon_820	93.9216	0.0003479	0.00272146	0.0151468	0.143751	0.113893	0.260187	0.190432	0.237565	0.0143827	-0.00495753	0.0196384	0.0473738	0.0834527	-0.0183601	0.0781261	0.00664346	0.141403	0.149191	0.119814	0.0857432	0.109838	-0.00440181
Prevotella_veroralis	35.098	0.108965	0.212225	0.837866	0.297039	0.251762	0.314691	0.343477	0.377515	0.0312783	0.0836141	0.0896008	0.0926839	-0.000485839	-0.0197038	0.0695988	0.0638086	0.1205	0.119175	0.151973	0.125629	0.207835	0.135273
Prevotella_vespertina	79.8039	0.00548193	0.0127947	0.0356611	0.14283	0.0941692	0.137673	0.162192	0.129838	-0.000627504	-0.00348621	-0.0576893	-0.0160988	-0.0183651	-0.0805944	-0.018218	0.00118458	0.0252355	0.0480993	0.0230157	0.0367436	0.035418	0.0107033
Prevotellaceae_bacterium_Marseille_P2826	99.6078	0	0	0.000177452	0.088404	0.0688395	0.0448277	0.0689358	0.0808595	-0.0276802	-0.0160521	-0.0319526	0.036021	-0.0138218	0.00233811	-0.019321	-0.0235395	0.0227896	-0.0101687	0.0295497	0.0362547	0.0582444	0.050298
Propionibacterium_acidifaciens	82.9412	0.0191979	0.0263149	0.0252116	-0.00801917	-0.0179943	0.0177159	0.0535519	-0.0114953	-0.0285021	-0.0250714	-0.0291339	-0.014366	-0.0635241	-0.0846789	-0.0297299	0.0336774	-0.0237377	0.0297676	0.0236242	-0.0543414	-0.0434462	-0.0975796
Pseudoleptotrichia_goodfellowii	87.2549	0.000922141	0.0010913	0.000580906	-0.139094	-0.106182	-0.0839117	-0.100541	-0.0942225	-0.105341	-0.00600507	-0.0324469	-0.0313367	-0.0349912	0.00949126	-0.0542445	-0.0777186	0.00235598	-0.0349575	-0.0428966	-0.119684	-0.116314	-0.0569389
Pseudomonas_fluorescens	61.7647	0.0819885	0.0741861	0.060524	-0.110693	-0.0472706	-0.185792	-0.162275	-0.140143	0.0916493	0.00803266	0.0397636	0.0307189	-0.0370009	0.0415147	0.056798	0.0266561	-0.0176942	0.00153477	-0.0417569	-0.0709699	-0.0593977	-0.0338685
Pseudopropionibacterium_massiliense	93.9216	0.0137784	0.00339934	0.0106042	0.0235761	0.0367445	0.0753546	0.0296498	0.0510566	0.023158	-0.0280876	-0.0963029	0.00663589	0.0782573	-0.0234639	0.0262813	-0.0255572	0.0183185	-0.0157081	0.043364	-0.0549079	-0.0215946	-0.0884674
Pseudoramibacter_alactolyticus	97.451	0	0.000267632	0.000440089	0.095701	0.0691872	0.117681	0.158995	0.143043	-0.0923127	0.0770581	0.145934	0.0688101	-0.0445642	-0.0339177	0.0754168	0.0347326	0.0841652	0.118785	0.173676	0.0314128	0.0795571	-0.0441797
Rothia_aeria	17.2549	0.0783909	0.193842	0.351014	0.184404	0.188161	0.255277	0.194387	0.269434	0.081168	0.106141	0.112466	0.114917	0.082501	0.112891	0.0639481	0.134708	0.12952	0.0311403	0.173889	0.131535	0.123005	0.0745439
Rothia_mucilaginosa	47.8431	0.0289672	0.0468632	0.0568893	-0.0433806	-0.0299297	-0.047391	-0.0871602	-0.0316725	0.0352287	-0.0248331	-0.00309999	0.0438368	-0.0328213	0.0742021	0.0568343	0.00671587	-0.0539504	-0.0693896	-0.00582216	-0.0473867	-0.0202088	-0.0336435
Rothia_SGB49305	5.09804	0.299344	0.354669	0.765653	0.0234082	0.01167	0.00918474	-0.00796616	0.0784982	0.0162887	0.0178316	0.0171272	0.0529273	0.0205051	0.102311	0.0072831	0.010088	0.0501396	-0.0874477	0.0495772	0.0965856	0.0418524	-0.0708216
Scardovia_inopinata	98.8235	0	0	0.000491229	0.0500073	0.0139507	0.00477122	0.00106442	0.0228411	-0.023079	0.00191348	-0.00508192	0.0206756	-0.00276346	0.0334009	-0.0136311	0.00296639	0.0362849	0.0106185	0.0159431	0.140525	0.069084	-0.0493942
Scardovia_wiggsiae	60.5882	0.121337	0.0232063	0.295329	0.119348	0.0153102	0.154224	0.177437	0.194391	0.0685974	-0.0734295	-0.038861	-0.00741506	0.0369454	-0.108726	0.0195451	-0.0675306	0.13945	0.135267	0.0931621	0.0681671	0.102076	0.05645
Schaalia_cardiffensis	92.549	0.00220873	0.00387295	0.00363412	0.00587904	0.0954264	0.0748005	0.0503998	0.0817045	0.00848325	0.0421778	0.0554705	0.0398357	-0.0348201	0.0633974	0.0304797	0.0666201	-0.0172162	0.00455192	0.0586867	-0.0169014	0.0493683	-0.0364921
Schaalia_georgiae	49.4118	0.0138037	0.0165583	0.0284792	0.0125915	0.099769	0.072372	0.00330381	0.0272273	0.0345026	0.023289	0.0184595	0.061775	0.0431933	0.038747	0.0167768	0.00711952	0.0465804	-0.00180085	0.090099	-0.0097806	-0.0197808	-0.0871232
Schaalia_meyeri	15.6863	0.105711	0.18012	0.339107	0.284715	0.130762	0.312021	0.256027	0.281958	-0.0103469	-0.0509401	0.0078511	-0.00791887	-0.016748	-0.0345469	0.0583905	0.0275143	0.119977	0.140774	0.111397	0.0244107	0.165799	0.0421166
Schaalia_odontolytica	69.4118	0.0109579	0.00778286	0.0143688	-0.0499681	-0.0764687	-0.0738041	-0.0896272	-0.137777	-0.0123332	-0.0948957	-0.115663	-0.0933335	-0.0757952	-0.0931088	-0.0131396	-0.075986	-0.153762	-0.123386	-0.15657	-0.120907	-0.0890214	-0.117923
Schaalia_SGB17153	98.0392	0.00042695	0	0	0.0356228	-0.0432344	0.0276541	0.0442846	0.0101677	0.046198	-0.0164296	-0.00436145	-0.0261414	0.0868991	0.0380516	-0.0621605	-0.0137645	0.00177736	0.0392835	-0.0090807	-0.075767	-0.168624	0.00853764
Schaalia_SGB17154	96.0784	1.06987e-05	1.33093e-05	0.00113536	0.124283	0.0742201	0.168197	0.145637	0.187388	-0.0169606	-0.0516866	-0.0531357	-0.0260019	0.00768254	-0.0713907	-0.0339857	-0.0186535	0.0672781	0.0906699	0.0181935	-0.00719905	0.005598	0.0367545
Schaalia_SGB17157	96.6667	0.000442831	0.000176363	0.00162429	-0.00789946	-0.0278126	-0.00365246	0.0263923	-0.0236199	-0.0262726	-0.0123982	-0.00759594	0.00496902	-0.0270409	0.0792503	0.0237366	0.00696958	-0.0506278	-0.0352503	-0.0421861	0.0161746	0.0312464	-0.0421851
Schaalia_SGB17158	98.2353	0.000103718	4.38681e-05	0.000751274	0.00324732	0.00137292	0.0133257	-0.00273505	-0.0126129	0.00861336	-0.00801795	0.0150771	0.0390774	0.0472905	-0.00699663	0.0542732	-0.0129495	0.0306897	0.0248845	0.0368757	0.0643662	0.0370034	-3.0654e-05
Schaalia_SGB17168	98.2353	2.08685e-05	6.32868e-05	0.000239022	0.0218327	0.0504898	0.017616	0.0210887	0.0697294	0.0173597	0.00833002	0.0133598	0.0620387	0.0126361	-0.0275399	0.0052539	0.0364224	-0.0280343	-0.0391613	0.0290492	0.0929247	0.00842867	0.0375966
Selenomonas_artemidis	24.902	0.0670994	0.085124	0.163077	0.283856	0.0844081	0.242362	0.170528	0.199539	-0.0309377	-0.0419589	-0.0547679	-0.0284363	-0.0170931	-0.0255495	0.00775928	-0.041373	0.0332294	-0.033308	0.0441984	0.0599793	0.0784271	0.0809181
Selenomonas_felix	37.2549	0.0543186	0.0712209	0.330459	0.275129	0.162468	0.3134	0.33874	0.317699	-0.00450244	0.00866682	-0.0159805	-0.00659314	-0.0287369	-0.0615838	0.0172103	0.00407022	0.0726483	0.087797	0.080933	0.0911331	0.177969	0.0659833
Selenomonas_flueggei	33.5294	0.0342319	0.083036	0.234551	0.308719	0.147929	0.363765	0.347779	0.286755	-0.00768549	-0.0471451	-0.0183461	0.0323145	-0.0339907	-0.0608392	-0.00259156	-0.0139056	0.116108	0.115513	0.129696	0.142622	0.197803	-0.0209383
Selenomonas_infelix	40.5882	0.0156847	0.0302382	0.0473259	0.238315	0.1449	0.257605	0.226002	0.244357	0.0295241	0.014838	0.0649889	0.041008	0.115628	-0.0113446	0.0410077	0.00835213	0.160887	0.150528	0.141207	0.0612208	0.071911	-0.00787368
Selenomonas_massiliensis	60.1961	0.0263575	0.0816855	0.432951	0.392005	0.253967	0.39648	0.416219	0.390113	-0.006356	0.0852557	0.110396	0.102855	0.0393817	0.0304074	0.0765639	0.0992072	0.16723	0.150077	0.171618	0.188721	0.245977	0.206303
Selenomonas_noxia	6.27451	0.306584	0.415586	0.88534	0.389993	0.217398	0.406233	0.377818	0.37233	-0.0251425	0.0617654	0.0202281	0.0465639	-0.00618816	-0.0481759	-0.00180483	0.0529037	0.09324	0.0543131	0.149399	0.182234	0.143871	0.0597891
Selenomonas_SGB5879	87.451	0.000407158	0.00977483	0.0380331	0.236057	0.196949	0.260567	0.239282	0.277334	0.0136596	0.0104416	0.0213725	0.0579371	-0.0553493	-0.00995108	0.149115	-0.0112702	0.114108	0.0876929	0.0842636	0.064221	0.0953802	0.138657
Selenomonas_SGB5880	94.902	0.000422776	0.000211606	0.00174573	0.0571993	-0.0225854	0.0325017	0.0169702	-0.00708101	-0.0340329	-0.000716069	-0.030017	-0.00761802	-0.0595307	0.00433048	0.0460605	-0.0230084	-0.0225468	-0.0606565	-0.028188	-0.0526419	-0.0464024	-0.0709104
Selenomonas_SGB5883	95.6863	0.00142859	0.00688088	0.0154318	-0.00825531	0.0413544	-0.0044036	-0.0877177	-0.0416074	0.0193158	0.0570838	0.0835839	0.0558814	0.0164106	0.0511637	-0.00928503	0.039746	-0.0130616	-0.00701372	0.0075046	-0.011115	-0.0713785	-0.0572292
Selenomonas_SGB5891	52.7451	0.0210972	0.0369587	0.214727	0.42095	0.235391	0.44592	0.396549	0.425135	-0.0381567	0.0209274	0.0397509	0.0876997	0.0238344	-0.0621136	0.0960358	0.055081	0.209109	0.172755	0.197365	0.216638	0.214795	0.20451
Selenomonas_SGB5896	35.6863	0.0343781	0.177631	0.456077	0.410864	0.387569	0.49459	0.450862	0.526335	0.050375	0.0854082	0.240644	0.217512	0.11351	0.0198275	0.0668731	0.139811	0.348981	0.379251	0.379658	0.235518	0.325662	0.142908
Selenomonas_SGB5897	18.0392	0.0843364	0.16605	0.55666	0.404648	0.259213	0.435076	0.416637	0.425965	-0.00561965	0.0548669	0.0784046	0.0649125	0.0795018	-0.0637234	0.0262474	0.103544	0.221027	0.217367	0.201071	0.163691	0.227883	0.0704239
Selenomonas_SGB69112	62.3529	0.00500166	0.0419166	0.127955	0.346083	0.275572	0.405759	0.383064	0.449536	-0.00727206	-0.0336973	0.100246	0.100522	0.114045	-0.0564068	0.0371316	-0.00452437	0.285651	0.264348	0.238234	0.146807	0.272718	0.0893284
Selenomonas_sp_F0473	94.7059	0.000373946	0.00059733	0.0141306	0.13682	0.0556127	0.135701	0.150483	0.131488	-0.0140195	-0.0328702	-0.0488084	0.00199767	-0.0202017	-0.0757912	0.07373	-0.0539989	0.0257499	-0.00221378	0.0454523	0.106405	0.124788	0.0233785
Selenomonas_sp_oral_taxon_892	95.098	0.00197961	0.000314144	0.000746863	0.0215141	0.00333633	0.0350416	0.0328957	-0.0181416	-0.0363637	-0.0186701	-0.0480889	-0.072545	-0.0234596	-0.096703	-0.0327747	-0.00334917	-0.0581317	-0.0672013	-0.0508241	-0.00271363	-0.0757423	-0.0787496
Selenomonas_timonae	88.8235	0.0190824	0.00368651	0.0358919	0.0770968	-0.0100081	0.0626205	0.0298022	0.026476	-0.0356433	-0.0724321	-0.0474957	0.0106503	-0.0434468	-0.0310333	0.0632209	-0.0772248	0.0271198	0.0627316	-0.0168843	0.011615	-0.025427	-0.0435298
Serratia_sp_PL17	97.6471	2.9965e-05	4.52657e-05	0	-0.156564	-0.162912	-0.107009	-0.137522	-0.15248	-0.102912	-0.10798	-0.106272	-0.159987	-0.0574265	-0.0123604	-0.0642348	-0.0681988	-0.0151771	0.0113844	-0.0720577	-0.121345	0.00248339	-0.0651989
Shuttleworthia_satelles	69.6078	0.00197048	0.00713482	0.0692954	0.282978	0.222873	0.313142	0.355293	0.401014	0.0914195	0.0376759	0.110741	0.121668	0.0568124	-0.038036	0.0221909	0.0450821	0.201815	0.201626	0.164619	0.214831	0.231265	0.0896626
Simonsiella_muelleri	99.2157	7.07959e-05	0	0.00026659	-0.0608179	0.00113008	-0.0829653	-0.0647656	-0.0583313	-0.0294201	-0.0197959	-0.0799759	-0.0336538	-0.0208895	0.0122849	-0.0341898	-0.0336365	-0.0504114	-0.0171809	0.00470369	-0.135997	-0.041099	0.0192815
Slackia_exigua	61.9608	0.00487596	0.013078	0.0218967	0.260567	0.180802	0.306308	0.298609	0.333972	0.0199304	-0.0346006	0.0775067	0.0664535	0.097195	-0.0626555	0.0166947	-0.0123485	0.170592	0.204048	0.12653	0.0747492	0.183559	0.0926951
Solobacterium_moorei	37.2549	0.0201159	0.0690163	0.202423	0.361684	0.304084	0.416028	0.36721	0.424418	0.0197376	0.06271	0.121241	0.137065	0.0577108	-0.000232212	0.0897399	0.121204	0.214832	0.206482	0.21425	0.190087	0.243732	0.0600098
Solobacterium_SGB6828	99.8039	2.21385e-05	0	0	0.0185496	0.00736651	0.0054132	-0.00439649	0.0058846	0.0183995	0.0118977	0.0334981	0.0543811	0.00916965	0.0181407	0.0162474	0.0304352	-0.0180075	0	0.0280758	0	-0.0727591	0.0387077
Solobacterium_SGB6829	97.8431	7.04763e-05	0.00016083	0.000880158	0.0665965	0.0628976	0.0481211	0.0676208	0.0540103	-0.00557913	0.00304543	0.0218856	0.0101895	-0.0087948	0.0460816	0.108532	0.0157364	-0.0175412	0.0218775	0.0267809	-0.0256622	0.0317128	0.0134629
SR1_bacterium_human_oral_taxon_HOT_345	64.7059	0.0101868	0.0175558	0.0878946	0.225906	0.166942	0.264605	0.24279	0.267103	-0.0125272	-0.00409677	0.0179088	0.0313737	0.0421266	-0.00840546	0.0356777	0.00014884	0.0997028	0.102397	0.0818172	0.0711624	0.157893	0.0525598
Streptococcus_anginosus	53.7255	0.0205674	0.0201927	0.0960672	0.273557	0.204647	0.328445	0.322209	0.335316	-0.00503678	-0.0163907	0.0281928	0.0650419	0.0468687	-0.056009	0.063682	0.013435	0.133855	0.148678	0.147016	0.0953421	0.155871	0.0758749
Streptococcus_australis	82.9412	0.00145767	0.00208136	0.0104754	0.00444463	0.0088697	-0.00498058	0.0121414	-0.00305353	-0.0164493	-0.00283458	0.0189314	0.00798259	-0.0509783	0.0203035	-0.0201636	0.00306619	-0.0280625	0.00757764	-0.00616402	0.0174858	0.0697261	0.0168022
Streptococcus_constellatus	67.6471	0.0052322	0.0229724	0.0309103	0.218658	0.200987	0.262076	0.21378	0.256037	0.0597088	-0.00570356	0.114674	0.170773	0.0796116	0.0125048	0.0557005	0.0119299	0.195986	0.198488	0.199677	0.0256379	0.160996	-0.00992629
Streptococcus_cristatus	20.7843	0.02731	0.064676	0.24531	0.389018	0.199959	0.382948	0.359344	0.379918	0.00640866	0.0131015	-0.00523509	0.0653022	0.0267454	-0.034535	0.000457499	0.0162472	0.119345	0.0577804	0.196889	0.299288	0.202439	0.0364781
Streptococcus_gordonii	7.64706	0.0925616	0.14484	0.510041	0.323935	0.235744	0.320199	0.337295	0.356502	0.0686408	-0.0350508	0.032158	0.107063	0.0453345	-0.0182367	0.0187715	0.032679	0.133343	0.091618	0.138129	0.212331	0.155955	0.0677993
Streptococcus_infantis	96.2745	2.80399e-05	1.91429e-05	6.92632e-05	-0.0535973	-0.0658291	-0.0240573	0.00465105	-0.0604733	-0.0222465	-0.0287908	-0.000307189	0.016791	0.0374168	-0.0721736	0.0383455	-0.0219363	0.0376462	0.0749313	2.44924e-05	0.003692	-0.0423671	-0.0702012
Streptococcus_intermedius	25.8824	0.0388578	0.0493377	0.118769	0.0319232	0.064823	0.0319626	0.0153516	0.00675727	-0.0125265	-0.0776779	-0.0755936	0.018154	-0.0123947	0.042337	-0.00797708	-0.0399432	-0.0871291	-0.0772388	0.0104672	-0.0460415	-0.0449962	-0.0789111
Streptococcus_massiliensis	97.8431	6.70265e-05	0	0.000383536	0.046628	-0.00199235	0.0683636	0.0815701	0.0271994	-0.0156589	-0.0517549	-0.00484529	0.0167998	-0.0117883	-0.182464	0.0493868	-0.0625647	0.0265097	0.0712996	0.0102745	-0.0238886	-0.008524	-0.0717761
Streptococcus_mitis	10.5882	0.08139	0.0887521	0.199999	0.121963	0.103736	0.159843	0.174804	0.189356	0.119326	-0.0130074	0.0394105	0.12486	0.0790719	0.0217217	0.09804	0.0115373	0.0944283	0.0514016	0.118647	0.153913	0.0812852	0.0576796
Streptococcus_mutans	71.3725	0.0302964	0.0189142	0.0535998	0.0170612	0.00394684	-0.000613203	0.0115054	-0.00554223	-0.00450882	-0.0112973	-0.0170804	-0.0531286	0.00248521	-0.115542	-0.0341178	0.0210389	-0.0532174	-0.0137323	-0.0131184	-0.010856	-0.0255275	-0.00970078
Streptococcus_oralis	3.92157	0.204318	0.282214	0.569686	0.207232	0.13705	0.233818	0.214423	0.229653	0.0740649	0.015063	0.0245611	0.0901266	0.0595986	0.0705486	0.0761736	0.0391896	0.113284	0.0656049	0.1254	0.0985182	0.0537415	0.0457297
Streptococcus_parasanguinis	72.7451	0.0307031	0.0187331	0.0464467	0.0593972	-0.0339171	0.0147463	0.0299712	0.0351735	-0.0397505	0.000111723	-0.0380138	-0.00741517	-0.0752279	0.000494376	0.0434727	-0.013685	-0.0185547	-0.00865689	-0.0231906	-0.00121769	0.0215093	-0.0580439
Streptococcus_salivarius	89.8039	0.0030524	0.000753993	0.00535051	0.0600087	-0.0417526	0.0945655	0.0828185	0.0564156	0.0162364	-0.0563585	-0.0421689	-0.0665641	-0.0154898	-0.030743	0.0129909	-0.0513419	-0.0739765	-0.0288764	-0.0357847	-0.070688	-0.077771	-0.102727
Streptococcus_sanguinis	16.4706	0.0501068	0.0760729	0.108229	0.0377935	0.0136041	0.0138072	0.00212581	-0.0150911	0.0921139	-0.0837623	-0.103731	0.0414991	-0.0113607	-0.0111911	-0.029972	-0.0101725	-0.0404928	-0.140924	-0.0485886	-0.0326416	-0.0505247	-0.0537072
Streptococcus_sinensis	97.2549	0.00150511	0.000372774	0.00269088	0.118907	0.0406263	0.0601184	0.0676002	0.0531548	-0.0476462	-0.0772318	-0.0635818	0.00976791	-0.0135438	-0.107527	-0.0304251	-0.0655708	-0.00901975	0.013029	-0.0488602	0.153866	0.0626685	0.0938775
Streptococcus_sobrinus	89.4118	0.0121486	0.016199	0.0237186	-0.00640638	-0.0905029	-0.0466098	-0.0222632	-0.0156347	-0.081933	-0.0756074	-0.0620239	-0.0795759	-0.0712483	-0.0936101	-0.0244682	-0.0285295	-0.052787	-0.00716061	-0.0611321	-0.0696961	0.0067806	-0.0104153
Streptococcus_vestibularis	93.3333	0.000902053	0.000178492	0.00182456	-0.0834668	-0.0880023	-0.0263314	-0.061513	-0.0455516	-0.102327	-0.073613	-0.0735994	-0.121905	-0.109949	-0.0791647	0.0653225	-0.0685913	-0.0678551	-0.0501523	-0.0682374	-0.0457186	-0.103647	-0.110312
Tannerella_forsythia	44.1176	0.102277	0.261671	0.461395	0.312487	0.331961	0.461727	0.369643	0.45885	0.0141239	0.0218552	0.149652	0.157788	0.123844	-0.00917169	0.035488	0.0316047	0.291445	0.301934	0.317117	0.166948	0.276662	0.169346
Tannerella_serpentiformis	15.6863	0.182952	0.36827	1.09066	0.409283	0.259883	0.43027	0.365843	0.418066	-0.0970499	0.0181879	-0.0159918	0.0884313	-0.0296299	-0.0301639	0.0299397	-0.00833662	0.159898	0.0515356	0.204544	0.240862	0.246576	0.117931
Tannerella_SGB2054	99.0196	2.86137e-05	0.00219721	0	0.047214	-0.0116249	0.00891296	0.0325068	-0.0226405	-0.0398456	-0.033313	-0.0180681	-0.0558929	-0.0437551	-0.0315869	0.00537963	-0.0172157	-0.0183202	-0.0167846	-0.0278667	0.0850607	0.00250175	-0.0202353
Tannerella_SGB77770	88.8235	0.00245618	0.0114913	0.0330971	0.203125	0.132331	0.229326	0.239534	0.227823	0.0549523	0.0261026	0.0459479	0.0934646	0.125891	-0.0162301	0.0782743	0.00584023	0.137129	0.131231	0.101212	0.131927	0.149288	0.0711378
Tannerella_sp_oral_taxon_808	30.7843	0.0333758	0.118175	0.243267	0.325529	0.308875	0.426382	0.341103	0.410416	0.00156574	0.0572518	0.17727	0.128278	0.0843533	-0.0594356	0.0327182	0.104792	0.306793	0.317608	0.313154	0.185473	0.318797	0.0894911
TM7_phylum_sp_oral_taxon_348	24.7059	0.210917	0.343834	1.23559	0.367971	0.19728	0.401691	0.324507	0.371358	-0.0323854	-0.0357625	-0.0430853	0.0706169	0.043808	-0.0200659	0.0506162	-0.0155779	0.0751715	0.0166916	0.140837	0.198523	0.177525	0.102545
TM7_phylum_sp_oral_taxon_349	69.4118	0.045564	0.105187	0.945712	0.353824	0.255082	0.374282	0.383448	0.331094	-0.0436586	-0.00315192	0.0472559	0.0666227	0.0373549	-0.095338	0.0553374	0.00744057	0.133891	0.16814	0.15198	0.156118	0.159481	0.0992135
TM7_phylum_sp_oral_taxon_350	59.2157	0.0210306	0.0980045	0.363328	0.386515	0.271873	0.410647	0.391824	0.427881	0.0856888	0.0510514	0.108204	0.106806	0.0895116	0.0181705	0.0588874	0.0567609	0.192078	0.182676	0.192755	0.210641	0.229303	0.157569
TM7_phylum_sp_oral_taxon_351	83.3333	0.00210623	0.00564251	0.0120501	0.165997	0.146263	0.145067	0.174306	0.262193	-0.00500469	0.00764593	0.0546683	0.0397768	-0.00273797	0.0114624	0.0627048	-0.0235654	0.136165	0.122711	0.0681883	0.0946398	0.151186	-0.0404668
TM7_phylum_sp_oral_taxon_352	97.2549	0.000413796	0	0.00112694	0.0541565	-0.000749668	0.0882418	0.0748064	0.0713168	-0.0663186	-0.0480312	-0.0674979	-0.00998461	-0.0858503	-0.0435635	-0.0099945	-0.0373148	0.0183512	-0.0109005	-0.0187148	-0.0476712	-0.0268136	0.110918
Treponema_denticola	57.0588	0.0132369	0.0860388	0.160951	0.33231	0.319395	0.439437	0.376247	0.467309	0.0807535	0.0243783	0.151099	0.177955	0.171132	-0.0389298	-0.0143335	0.0597885	0.307916	0.329103	0.313291	0.183785	0.306	0.208966
Treponema_maltophilum	72.549	0.00162127	0.00454504	0.0220233	0.371249	0.208174	0.37583	0.374159	0.380056	0.0591393	-0.0126091	0.111868	0.0987442	0.154359	-0.0399491	0.00762827	0.0415162	0.257296	0.222115	0.207818	0.131545	0.211981	0.150569
Treponema_medium	96.6667	0.000404238	0.000158742	0.000455658	-0.0539964	0.0278524	0.0761565	0.0384753	0.0247323	-0.0810946	-0.0398345	0.0232355	0.0295189	-0.0149156	-0.00824185	0.0140018	0.0312166	0.0166019	0.0213339	0.0662942	0.0118996	0.00831692	0.0807524
Treponema_parvum	95.2941	1.23441e-05	0.000705946	0.000288049	0.0434975	-0.0197256	0.0839538	0.111769	0.0394592	-0.0640683	-0.0861063	0.0438443	0.00174227	0.000620522	-0.115709	0.0395904	0.0104331	0.0249833	0.0588389	0.0177484	0.0650994	0.115681	0.0577948
Treponema_pectinovorum	96.4706	0.000406249	0.000148989	0.00026525	0.203874	0.105292	0.132552	0.159165	0.206408	0.0885778	-0.00933075	0.126493	0.0786264	0.0821631	0.0383507	0.0875912	0.0471763	0.114669	0.144891	0.123319	0.0802888	0.10198	0.0544587
Treponema_SGB3588	72.3529	0.00546323	0.0271653	0.0419613	0.261582	0.206731	0.308982	0.269113	0.319245	-0.0167621	-0.0113008	0.110319	0.0825509	0.0875651	-0.0824498	-0.0559493	0.0318777	0.222028	0.253421	0.220599	0.111529	0.204759	0.173064
Treponema_SGB3590	72.7451	0.00136038	0.0122989	0.0437364	0.328026	0.23124	0.400018	0.382952	0.406894	0.0738309	-0.0209908	0.106737	0.0995878	0.0807681	-0.0513121	-0.0130862	0.00804832	0.202831	0.217912	0.181109	0.161791	0.256574	0.179385
Treponema_SGB3603	73.3333	0.050939	0.108062	0.183057	0.218236	0.260363	0.317209	0.277693	0.327093	-0.00198339	0.0446459	0.142118	0.0972887	0.0522176	-0.0528088	-0.0204251	0.0890812	0.200227	0.266485	0.225704	0.132949	0.189868	0.201981
Treponema_SGB3604	79.6078	0.0300298	0.0957899	0.153457	0.200037	0.206841	0.303386	0.269359	0.311691	0.0111619	0.0517442	0.134305	0.0857789	0.105281	0.0241953	-0.0206003	0.0909516	0.175095	0.162957	0.16738	0.166765	0.169076	0.18062
Treponema_SGB69443	68.4314	0.00414928	0.0252523	0.0458499	0.346363	0.258715	0.413343	0.411252	0.431509	0.0459661	0.0142052	0.143004	0.13247	0.142383	-0.0966682	-0.0263336	0.04082	0.309783	0.328528	0.295004	0.104473	0.224116	0.150826
Treponema_SGB69453	81.7647	0.00305038	0.024325	0.0323554	0.218318	0.18194	0.223267	0.238283	0.282257	0.107948	0.0571553	0.100522	0.074737	0.134744	-0.0267269	0.00253386	0.0834122	0.135069	0.170957	0.106685	0.0934078	0.186833	0.160926
Treponema_SGB69454	91.1765	0.00284653	0.0387335	0.0805361	0.125234	0.192321	0.124415	0.119796	0.149795	0.02782	0.0655818	0.0758763	0.0934653	0.0390001	0.0535125	0.055417	0.0651262	0.117347	0.0680345	0.159941	0.153285	0.123098	0.125991
Treponema_SGB96715	87.451	0.00386552	0.00415706	0.00871061	0.106388	0.140462	0.124032	0.0947817	0.116046	0.0259055	0.0428344	0.0388936	0.0499402	0.0543714	-0.037494	-0.106142	0.042943	0.0734241	0.0728191	0.0549842	0.032507	0.0995871	0.0913415
Treponema_socranskii	20	0.0326003	0.107343	0.316939	0.440573	0.322219	0.52299	0.400243	0.475049	0.0230162	0.0373153	0.135838	0.159071	0.100328	-0.0581465	0.0649998	0.0667372	0.354851	0.320212	0.329331	0.182459	0.306421	0.0864595
Treponema_sp_Marseille_Q3903	83.3333	0.000752004	0.00375858	0.0333039	0.258141	0.127134	0.247651	0.303304	0.317842	0.0357569	-0.0813512	0.0504065	0.0350988	0.10998	-0.0621589	0.00240314	-0.0391804	0.2191	0.19268	0.112654	0.0988364	0.179503	0.115879
Treponema_sp_Marseille_Q4130	68.8235	0.00283829	0.017522	0.0546079	0.323399	0.190378	0.37079	0.367673	0.392458	0.0466532	-0.0476799	0.0646916	0.0735207	0.106784	-0.114022	-0.039327	-0.0175301	0.181975	0.2344	0.141596	0.148304	0.194181	0.122213
Treponema_sp_OMZ_838	95.4902	0.000440046	0.000325702	0.00402937	0.101817	0.169723	0.147812	0.144765	0.185892	0.00364436	0.127941	0.0663683	0.126523	0.0439269	0.106588	0.107626	0.0965552	0.118936	0.0734161	0.137576	0.145064	0.0164085	0.120164
Treponema_vincentii	33.1373	0.0347117	0.108445	0.344168	0.391186	0.311382	0.465215	0.359805	0.412256	0.0773887	0.00787442	0.156592	0.143258	0.171584	-0.0383136	0.087336	0.0546425	0.335031	0.307202	0.318719	0.162245	0.294775	0.127996
Veillonella_atypica	62.9412	0.0471628	0.0664421	0.143188	0.145068	0.0388459	0.161679	0.200659	0.180329	-0.0450282	-0.0282475	-0.0649271	-0.0076469	-0.0168918	0.0234699	-0.000344062	-0.0302723	-0.0354768	-0.0315418	-0.0254992	0.00489704	0.0620387	0.0308372
Veillonella_denticariosi	92.7451	0.000194215	0.00102005	0.0270085	0.0525514	0.0326854	0.082732	0.0950325	0.105824	0.0560746	-0.0197016	0.0165554	0.00472232	0.0644223	-0.0823101	-0.0165502	-0.0466184	0.0531561	0.0796168	0.104633	-0.0670476	0.00817186	0.0487903
Veillonella_dispar	79.6078	0.00444075	0.0030561	0.0106193	0.084818	0.0146432	0.124987	0.161686	0.123386	-0.0350684	-0.0058285	-0.00492943	-0.0112778	-0.0831526	0.00973285	0.0041718	-0.0155621	-0.0113033	0.0173595	-0.0308563	0.0445856	0.0283492	0.0418475
Veillonella_parvula	1.96078	1.2913	1.49592	3.88891	0.397476	0.244354	0.395762	0.393212	0.41558	0.0526197	-0.0509236	-0.0500557	0.0881162	0.0347469	-0.0369039	0.0399222	0.00191728	0.1055	0.079626	0.123214	0.251632	0.18609	0.0286351
Veillonella_rogosae	79.0196	0.00206525	0.00416145	0.00906084	0.144418	0.0342026	0.0649749	0.12353	0.0900249	-0.0349715	-0.00499379	0.00259561	0.0134836	-0.00109942	0.0178144	-0.0362579	0.0172481	0.000700209	-0.0594332	-0.0251197	0.0910448	0.0654607	-0.00315892
Veillonella_SGB6928	98.8235	0.000241158	0.000143988	0	0.0187321	-0.00454878	-0.0447471	-0.024219	0.00041002	-0.0166868	-0.0313216	-0.017647	0.0082552	0.0494214	-0.0514907	-0.0386025	-0.00904753	-0.0282976	0.0157513	-0.0289053	0.0352438	-0.0628408	0.0447786
Veillonella_sp_3310	96.2745	0.000465749	0.000292135	0.0071905	0.0490044	-0.0110452	0.0412352	0.109949	0.122795	-0.0320656	-0.0112716	0.0047101	-0.0372513	-0.0261825	0.0137311	-0.0270609	-0.0678174	0.0300266	0.0338648	-0.0034298	0.0461377	0.0503023	-0.00232169
Veillonella_sp_3627	95.6863	0.00122574	0.00108988	0.000834709	-0.0551136	-0.0446036	-0.0824775	-0.0860327	-0.0677516	0.0208239	-0.0182805	-0.0468734	0.030167	0.010354	0.0360052	0.0358591	-0.0315952	-0.0592458	-0.0967813	-0.0466633	-0.0857044	-0.0540449	0.0267531
Veillonella_sp_CHU110	99.6078	0.000367375	9.1098e-05	0	-0.0425148	0.0363127	-0.00548161	-0.0373136	0.0246968	0.0698716	0.00693893	0.0239626	0.0208246	0.0038037	-0.00687134	-0.0032011	0.0127331	-0.0527029	-0.0313198	0.00561302	-0.068276	-0.0643001	-0.0122036
Veillonella_tobetsuensis	98.6275	0	2.94171e-06	0.000777055	0.0743573	-0.082925	0.079793	0.0813914	0.0571421	-0.0559209	-0.00908124	-0.0181491	-0.0862165	0.000470123	-0.000323683	-0.0381129	-0.0320956	-0.00927649	-0.00642517	-0.0606889	-0.0188525	0.071244	0.0521523

## Sheet: column description
Columns	Description
Speceis	Species name
pcnt_zeros	percentage of zeros out of all samples for each species
mean_Healthy_Baseline	average absolute abundance of healthy samples at baseline
mean_Gingivitis_Baseline	average absolute abundance of gingivitis samples at baseline
mean_Periodontitis_Baseline	average absolute abundance of periodontitis samples at baseline
TLR-ATP	repeated measure correlation coefficients of TLR-ATP and each species
IL-1β	repeated measure correlation coefficients of IL-1β and each species
TLR-SEAP	repeated measure correlation coefficients of TLR-SEAP and each species
Endotoxin	repeated measure correlation coefficients of Endotoxin and each species
PAD	repeated measure correlation coefficients of PAD and each species
IL-2	repeated measure correlation coefficients of IL-2 and each species
IL-4	repeated measure correlation coefficients of IL-4 and each species
IL-6	repeated measure correlation coefficients of IL-6 and each species
IL-8	repeated measure correlation coefficients of IL-8 and each species
IL-10	repeated measure correlation coefficients of IL-10 and each species
IL-12p70	repeated measure correlation coefficients of IL-12p70 and each species
IL-13	repeated measure correlation coefficients of IL-13 and each species
IFN-γ	repeated measure correlation coefficients of IFN-γ and each species
MMP-1	repeated measure correlation coefficients of MMP-1 and each species
MMP-3	repeated measure correlation coefficients of MMP-3 and each species
MMP-9	repeated measure correlation coefficients of MMP-9 and each species
MGI	repeated measure correlation coefficients of MGI and each species
GBI	repeated measure correlation coefficients of GBI and each species
Gingipain	repeated measure correlation coefficients of Gingipain and each species
